# Supplementary material for: DNA methylation profiles of bronchoscopic biopsies for the diagnosis of lung cancer
Source: Clin Epigenetics. 2021 Feb 17;13:38. doi: 10.1186/s13148-021-01024-6 (PMC7890863; doi:10.1186/s13148-021-01024-6)
Supplement: Supplementary file 5 — Additional file 5. Fig. S4: Correlation matrix of DNA methylation data collected from 40 surgical tumor specimens and their corresponding control using the HumanMethylation450 BeadChip. DNA methylation data of all surgical specimens included into this study were subjected to correlation analysis by first calculating Pearson’s correlation coefficient for each combination of sample pairs and subsequently building a correlation matrix. Red bar below and right of the matrix: tumor samples, green bar: controls. Matrix and bar below of the matrix: blue: low correlation coefficient, yellow high correlation coefficient. While control samples are characterized by high homogeneity of their methylation values, the tumor methylome is highly heterogeneous. [file 13148_2021_1024_MOESM5_ESM.xlsx]

## Sheet: surgical specimens
patient	sample 1 (tumor)	entity	TNM	pT	pN	pM	pR	grading	sample 2 (control)	COPD GOLD	emphysema (according to Thurlbeck Grade 0-10)	fibrosis (0-3)	inflammation (0-3)	sex	year of birth	sample year	pack years (smoking)
10708_10	10708_10 Tu	adenocarcinoma	pT1b, pN1, pMX, G2-3, L1, V0, R1	pT1b	pN1	pMX	R1	G2-3	10708_10 Lu	II	na	na	na	male	1937	2010	50
11560_12	11560_12 Tu	adenocarcinoma	pT3, pN3, G3, R0, L1, V0	pT3	pN3	na	R0	G3	11560_12 Lu	na	5	2	3	male	1943	2012	na
12066_10	12066_10 Tu	squamous cell carcinoma	pT1b, pN0, pMX, G3, R0	pT1b	pN0	pMX	R0	G3	12066_10 Lu	II	3	1	2	female	1928	2010	20
12097_11	12097_11TU	squamous cell carcinoma	pT2b, pN2, G3, L1, V0, R0	pT2b	pN2	na	R0	G3	12097_11LU	II	2	1	2	male	1937	2011	60
12488_12	12488_12 Tu	squamous cell carcinoma	pT2a, pN0, G2, R0, L0, V0	pT2a	pN0	na	R0	G2	12488_12 Lu	na	3	2	2	male	1938	2012	na
12799_12	12799_12TU	squamous cell carcinoma	pT2a, pN0, L0, V0, R0, G3	pT2a	pN0	na	R0	G3	12799_12LU	no	4	3	3	female	1946	2012	25
12893_12	12893_12TU	adenocarcinoma	pT3, pN0, G3, R0, L0, V0	pT3	pN0	na	R0	G3	12893_12LU	I	3	2	2	female	1946	2012	55
12928_12	12928_12 Tu	adenocarcinoma	pT3, pN2, V0, L1, R0	pT3	pN2	na	R0	na	12928_12 Lu	I	2	1	2	male	1938	2012	54
13230_12	13230_12 Tu	squamous cell carcinoma	pT3, pN1, G3, R1, L1, V0	pT3	pN1	na	R1	G3	13230_12 Lu	II	4	1	1	male	1933	2012	75
1449_08	1449_08 Tu	adenocarcinoma	pT2, pN3, pMX, G3	pT2	pN3	pMX	na	G3	1449_08 Lu	III	na	na	na	female	1945	2008	30
14893_08	14893_08 Tu	squamous cell carcinoma	pT3, pN1, pMX, G2, R0	pT3	pN1	pMX	R0	G2	14893_08 Lu	no	3	3	2	male	1942	2008	60
15020_08	15020_08 Tu	squamous cell carcinoma	pT2, pN0, pMX, G3, R0	pT2	pN0	pMX	R0	G3	15020_08 Lu	II	3	1	1	male	1932	2008	50
15745_07	15745_07 Tu	squamous cell carcinoma	pT2, pN2, pMX, G3	pT2	pN2	pMX	na	G3	15745_07 Lu	II	3	1	2	male	1966	2007	50
15982_07	15982_07TU	squamous cell carcinoma	pT2, pN0, pMX, G3, R0	pT2	pN0	pMX	R0	G3	15982_07LU	II	4	1	1	male	1944	2007	70
16673_10	16673_10 Tu	squamous cell carcinoma	pT2, pN1, pM0, R0,G2	pT2	pN1	pM0	R0	G2	16673_10 Lu	na	na	na	na	male	1944	2010	na
17962_10	17962_10 Tu	adenocarcinoma	pT2b, pN2, pMX, G2, L1, V0, R0	pT2b	pN2	pMX	R0	G2	17962_10 Lu	no	3	1	1	female	1936	2010	never smoker
1799_12	1799_12 Tu	adenocarcinoma	pT4, pN2, G3, R1, L1, V1	pT4	pN2	na	R1	G3	1799_12 Lu	no	4	1	1	female	1941	2012	20
18010_08	18010_08 Tu	squamous cell carcinoma	pT2, pN1, pMX, G2, R0	pT2	pN1	pMX	R0	G2	18010_08 Lu	I	3	1	2	female	1940	2008	15
1888_12	1888_12TU	squamous cell carcinoma	pT2a, pN0, G2, R0, L0, V0	pT2a	pN0	na	R0	G2	1888_12LU	na	4	1	1	male	1937	2012	30
19192_08	19192_08 Tu	adenocarcinoma	pT2, pN2, pMX, G3, L1, V0, R0	pT2	pN2	pMX	R0	G3	19192_08 Lu	I	4	1	1	male	1943	2008	na
19352_07	19352_07TU	adenocarcinoma	pT2, pN0, pMX, G2-3, R0	pT2	pN0	pMX	R0	G2-3	19352_07LU	I	4	3	3	male	1941	2007	40
20371_07	20371_07 Tu	squamous cell carcinoma	pT2, pN0, pMX, G3, R0	pT2	pN0	pMX	R0	G3	20371_07 Lu	II	4	2	2	male	1950	2007	40
21417_07	21417_07 Tu	squamous cell carcinoma	pT4, pN1, pMX, G3, R0	pT4	pN1	pMX	R0	G3	21417_07 Lu	III	5	1	3	male	1952	2007	80
21577_08	21577_08 Tu	adenocarcinoma	pT2, pN0, pMX, G2-3, R0	pT2	pN0	pMX	R0	G2-3	21577_08 Lu	no	3	1	1	female	1951	2008	90
21918_11	21918_11 Tu	adenocarcinoma	pT4, pN3, G3, R1	pT4	pN3	na	R1	G3	21918_11 Lu	III	4	1	1	female	1957	2011	20
22024_11	22024_11 Tu	adenocarcinoma	pT3, pN0, G3	pT3	pN0	na	na	G3	22024_11 Lu	na	4	1	1	female	1958	2011	90
2508_11	2508_11 Tu	squamous cell carcinoma	pT1b, pN0, pMX, G3, L0, V0, R0	pT1b	pN0	pMX	R0	G3	2508_11 Lu	na	4	1	2	male	1942	2011	35
3302_12	3302_12TU	adenocarcinoma	pT3, pN1, G3, L1, V0, R1	pT3	pN1	na	R1	G3	3302_12LU	na	3	2	2	female	1951	2012	42
5622_12	5622_12TU	adenocarcinoma	pT2, pN2, M1a, G3, R0, L1, V0	pT2	pN2	pM1a	R0	G3	5622_12LU	na	4	1	1	female	1954	2012	na
6495_08	6495_08 Tu	squamous cell carcinoma	pT2, pN0, pMX, G2-3, R0	pT2	pN0	pMX	R0	G2-3	6495_08 Lu	no	3	2	2	male	1947	2008	30
8901_10	8901_10 Tu	squamous cell carcinoma	pT1b, pN0, pMX, G3, R0	pT1b	pN0	pMX	R0	G3	8901_10 Lu	II	4	2	2	female	1949	2010	50
9495_10	9495_10 Tu	squamous cell carcinoma	pT2b, pN0, pMX, G2, R0	pT2b	pN0	pMX	R0	G2	9495_10 Lu	II	2	1	1	male	1935	2010	na
			18

## Sheet: biopsy specimens
Donor	Sample	classification	histology / diagnosis by pathologists based on one single specimen	diagnosis (final clinical diagnosis for the patient)
76701	76701_L	malignant	probably tumor sample, diagnosis not definite	small cell carcinoma
76701	76701_T	normal	probably benign, diagnosis not definite	small cell carcinoma
76964	76964_T	malignant	probably tumor sample, diagnosis not definite	non small cell carcinoma
76964	76964_L	normal	probably benign, diagnosis not definite	non small cell carcinoma
77146	77146_Lu	malignant	probably tumor sample, diagnosis not definite	squamous cell carcinoma
77146	77146_Tu	malignant	probably tumor sample, diagnosis not definite	squamous cell carcinoma
77213	77213_L	lung	control, no malignant cells, diagnosis definite	squamous cell carcinoma
77213	77213_T	tumor	tumor sample, diagnosis definite	squamous cell carcinoma
77473	77473_Lu	lung	control, no malignant cells, diagnosis definite	non small cell carcinoma
77473	77473_Tu	tumor	tumor sample, diagnosis definite	non small cell carcinoma
P01140093	P01140093_L	lung	control, no malignant cells, diagnosis definite	squamous cell carcinoma
P01140093	P01140093_T	tumor	tumor sample, diagnosis definite	squamous cell carcinoma
P01150170	P01150170_L	lung	control, no malignant cells, diagnosis definite	non small cell carcinoma
P01150170	P01150170_T	tumor	tumor sample, diagnosis definite	non small cell carcinoma
P02140094	P02140094_L	lung	control, no malignant cells, diagnosis definite	large cell carcinoma
P02140094	P02140094_T	tumor	tumor sample, diagnosis definite	large cell carcinoma
P02140095	P02140095_L	lung	control, no malignant cells, diagnosis definite	squamous cell carcinoma
P02140095	P02140095_T	tumor	tumor sample, diagnosis definite	squamous cell carcinoma
P02140100	P02140100_L	lung	control, no malignant cells, diagnosis definite	adenocarcinoma
P02140100	P02140100_T	tumor	tumor sample, diagnosis definite	adenocarcinoma
P02140101	P02140101_L	lung	control, no malignant cells, diagnosis definite	small cell carcinoma
P02140101	P02140101_T	tumor	tumor sample, diagnosis definite	small cell carcinoma
P02140103	P02140103_L	lung	control, no malignant cells, diagnosis definite	squamous cell carcinoma
P02140103	P02140103_T	tumor	tumor sample, diagnosis definite	squamous cell carcinoma
P03140107	P03140107_L	lung	control, no malignant cells, diagnosis definite	squamous cell carcinoma
P03140107	P03140107_T	tumor	tumor sample, diagnosis definite	squamous cell carcinoma
P03140111	P03140111_L	lung	control, no malignant cells, diagnosis definite	small cell carcinoma
P03140111	P03140111_T	tumor	tumor sample, diagnosis definite	small cell carcinoma
P03140113	P03140113_L	normal	probably benign, diagnosis not definite	small cell carcinoma
P03140113	P03140113_T	normal	probably benign, diagnosis not definite	small cell carcinoma
P04130019	P04130019_L	lung	control, no malignant cells, diagnosis definite	adenocarcinoma
P04130019	P04130019_T	tumor	tumor sample, diagnosis definite	adenocarcinoma
P04140117	P04140117_L	lung	control, no malignant cells, diagnosis definite	small cell carcinoma
P04140117	P04140117_T	tumor	tumor sample, diagnosis definite	small cell carcinoma
P04140119	P04140119_L	normal	probably benign, diagnosis not definite	non small cell carcinoma
P04140119	P04140119_T	normal	probably benign, diagnosis not definite	non small cell carcinoma
P05130022	P05130022_Lu	lung	control, no malignant cells, diagnosis definite	non small cell carcinoma
P05130022	P05130022_Tu	tumor	tumor sample, diagnosis definite	non small cell carcinoma
P05130025	P05130025_L	normal	probably benign, diagnosis not definite	squamous cell carcinoma
P05130025	P05130025_T	normal	probably benign, diagnosis not definite	squamous cell carcinoma
P05130026	P05130026_L	lung	control, no malignant cells, diagnosis definite	squamous cell carcinoma
P05130026	P05130026_T	tumor	tumor sample, diagnosis definite	squamous cell carcinoma
P05130027	P05130027_L	lung	control, no malignant cells, diagnosis definite	others (?), unknown
P05130027	P05130027_T	tumor	tumor sample, diagnosis definite	others (?), unknown
P05130030	P05130030_L	normal	probably benign, diagnosis not definite	small cell carcinoma
P05130030	P05130030_T	normal	probably benign, diagnosis not definite	small cell carcinoma
P05140123	P05140123_L	lung	control, no malignant cells, diagnosis definite	adenocarcinoma
P05140123	P05140123_T	tumor	tumor sample, diagnosis definite	adenocarcinoma
P05140125	P05140125_L	normal	probably benign, diagnosis not definite	others (?), unknown
P05140125	P05140125_T	normal	probably benign, diagnosis not definite	others (?), renal carcinoma, metastasis
P06130031	P06130031_L	normal	probably benign, diagnosis not definite	adenocarcinoma
P06130031	P06130031_T	normal	probably benign, diagnosis not definite	adenocarcinoma
P06140126	P06140126_L	lung	control, no malignant cells, diagnosis definite	small cell carcinoma
P06140126	P06140126_T	tumor	tumor sample, diagnosis definite	small cell carcinoma
P07130042	P07130042_L	normal	probably benign, diagnosis not definite	squamous cell carcinoma
P07130042	P07130042_T	normal	probably benign, diagnosis not definite	squamous cell carcinoma
P07130044	P07130044_L	normal	probably benign, diagnosis not definite	adenocarcinoma
P07130044	P07130044_T	normal	probably benign, diagnosis not definite	adenocarcinoma
P07130046	P07130046_L	lung	control, no malignant cells, diagnosis definite	adenocarcinoma
P07130046	P07130046_T	tumor	tumor sample, diagnosis definite	adenocarcinoma
P07140130	P07140130_L	lung	control, no malignant cells, diagnosis definite	squamous cell carcinoma
P07140130	P07140130_T	tumor	tumor sample, diagnosis definite	squamous cell carcinoma
P07140131	P07140131_L	lung	control, no malignant cells, diagnosis definite	small cell carcinoma
P07140131	P07140131_T	tumor	tumor sample, diagnosis definite	small cell carcinoma
P07140133	P07140133_L	lung	control, no malignant cells, diagnosis definite	small cell carcinoma
P07140133	P07140133_T	tumor	tumor sample, diagnosis definite	small cell carcinoma
P07140136	P07140136_L	lung	control, no malignant cells, diagnosis definite	adenocarcinoma
P07140136	P07140136_T	tumor	tumor sample, diagnosis definite	adenocarcinoma
P07140137	P07140137_L	lung	control, no malignant cells, diagnosis definite	small cell carcinoma
P07140137	P07140137_T	tumor	tumor sample, diagnosis definite	small cell carcinoma
P07140141	P07140141_L	lung	control, no malignant cells, diagnosis definite	adenocarcinoma
P07140141	P07140141_T	tumor	tumor sample, diagnosis definite	adenocarcinoma
P08130053	P08130053_L	lung	control, no malignant cells, diagnosis definite	squamous cell carcinoma
P08130053	P08130053_T	tumor	tumor sample, diagnosis definite	squamous cell carcinoma
P08130054	P08130054_L	lung	control, no malignant cells, diagnosis definite	squamous cell carcinoma
P08130054	P08130054_T	tumor	tumor sample, diagnosis definite	squamous cell carcinoma
P08130055	P08130055_L	lung	control, no malignant cells, diagnosis definite	adenocarcinoma
P08130055	P08130055_T	tumor	tumor sample, diagnosis definite	adenocarcinoma
P09130057	P09130057_T	malignant	probably tumor sample, diagnosis not definite	small cell carcinoma
P09130057	P09130057_L	normal	probably benign, diagnosis not definite	small cell carcinoma
P09130061	P09130061_L	malignant	probably tumor sample, diagnosis not definite	adenocarcinoma
P09130061	P09130061_T	malignant	probably tumor sample, diagnosis not definite	adenocarcinoma
P09130063	P09130063_L	lung	control, no malignant cells, diagnosis definite	adenocarcinoma
P09130063	P09130063_T	tumor	tumor sample, diagnosis definite	adenocarcinoma
P09130064	P09130064_Lu	lung	control, no malignant cells, diagnosis definite	squamous cell carcinoma
P09130064	P09130064_Tu	tumor	tumor sample, diagnosis definite	squamous cell carcinoma
P09130069	P09130069_T	malignant	probably tumor sample, diagnosis not definite	small cell carcinoma
P09130069	P09130069_L	normal	probably benign, diagnosis not definite	small cell carcinoma
P10130072	P10130072_T	malignant	probably tumor sample, diagnosis not definite	small cell carcinoma
P10130072	P10130072_L	malignant	probably tumor sample, diagnosis not definite	small cell carcinoma
P10130073	P10130073_Lu	lung	control, no malignant cells, diagnosis definite	adenocarcinoma
P10130073	P10130073_Tu	tumor	tumor sample, diagnosis definite	adenocarcinoma
P10130074	P10130074_L	normal	probably benign, diagnosis not definite	no malignancy
P10130074	P10130074_T	normal	probably benign, diagnosis not definite	lung carcinoma, stage 4; w/o histological confirmation!
P10130076	P10130076_L	lung	control, no malignant cells, diagnosis definite	adenocarcinoma
P10130076	P10130076_T	tumor	tumor sample, diagnosis definite	adenocarcinoma
P10130077	P10130077_L	lung	control, no malignant cells, diagnosis definite	squamous cell carcinoma
P10130077	P10130077_T	tumor	tumor sample, diagnosis definite	squamous cell carcinoma
P10130078	P10130078_T	malignant	probably tumor sample, diagnosis not definite	squamous cell carcinoma
P10130078	P10130078_L	malignant	probably tumor sample, diagnosis not definite	squamous cell carcinoma
P10140153	P10140153_L	lung	control, no malignant cells, diagnosis definite	squamous cell carcinoma
P10140153	P10140153_T	tumor	tumor sample, diagnosis definite	squamous cell carcinoma
P11130082	P11130082_L	lung	control, no malignant cells, diagnosis definite	small cell carcinoma
P11130082	P11130082_T	tumor	tumor sample, diagnosis definite	small cell carcinoma
P11130083	P11130083_L	lung	control, no malignant cells, diagnosis definite	squamous cell carcinoma
P11130083	P11130083_T	tumor	tumor sample, diagnosis definite	squamous cell carcinoma
P11130085	P11130085_Lu	lung	control, no malignant cells, diagnosis definite	squamous cell carcinoma
P11130085	P11130085_Tu	tumor	tumor sample, diagnosis definite	squamous cell carcinoma
P12130087	P12130087_T	malignant	probably tumor sample, diagnosis not definite	adenocarcinoma
P12130087	P12130087_L	normal	probably benign, diagnosis not definite	adenocarcinoma
