# Supplementary material for: DNA methylation profiles of bronchoscopic biopsies for the diagnosis of lung cancer
Source: Clin Epigenetics. 2021 Feb 17;13:38. doi: 10.1186/s13148-021-01024-6 (PMC7890863; doi:10.1186/s13148-021-01024-6)
Supplement: Supplementary file 6 — Additional file 6. Table S1: Table of surgical specimens (1st sheet) and paired biopsies (2nd sheet) included into this study. Additional clinical information known to the authors is included. [file 13148_2021_1024_MOESM6_ESM.txt]

CpG	chromosome	assay	sample	sample collection	entity /type	BSPS [% methylation]	HM450 BC [%]
cg13588800	7	Twist 1	12097/11	surgery	SQC	7.72	18.467
cg13588800	7	Twist 1	12799/12	surgery	SQC	1.78	12.93
cg13588800	7	Twist 1	12066/12	surgery	SQC	7.93	21.726
cg13588800	7	Twist 1	18010/08	surgery	SQC	4.52	17.661
cg13588800	7	Twist 1	2508/11	surgery	SQC	3.78	16.798
cg13588800	7	Twist 1	13230/12	surgery	SQC	1.85	11.59
cg13588800	7	Twist 1	8901/10	surgery	SQC	4.09	12.634
cg13588800	7	Twist 1	12488/12	surgery	SQC	3.6	16.905
cg13588800	7	Twist 1	21417/07	surgery	SQC	0	16.661
cg13588800	7	Twist 1	5622/12	surgery	AC	36.56	50.917
cg13588800	7	Twist 1	3302/12	surgery	AC	39.74	51.535
cg13588800	7	Twist 1	19352/07	surgery	AC	41.53	38.507
cg13588800	7	Twist 1	21918/11	surgery	AC	31.3	47.541
cg13588800	7	Twist 1	21577/08	surgery	AC	32.69	46.502
cg13588800	7	Twist 1	19192/08	surgery	AC	35.77	50.741
cg13588800	7	Twist 1	10708/10	surgery	AC	6.7	19.982
cg13588800	7	Twist 1	11560/12	surgery	AC	42.61	52.67
cg13588800	7	Twist 1	12097/11	surgery	control	5.23	20.323
cg13588800	7	Twist 1	12799/12	surgery	control	4.6	15.767
cg13588800	7	Twist 1	12066/12	surgery	control	5.13	20.218
cg13588800	7	Twist 1	18010/08	surgery	control	14.76	18.971
cg13588800	7	Twist 1	2508/11	surgery	control	4.68	15.741
cg13588800	7	Twist 1	13230/12	surgery	control	6.07	17.208
cg13588800	7	Twist 1	8901/10	surgery	control	6.76	14.616
cg13588800	7	Twist 1	12488/12	surgery	control	0	17.463
cg13588800	7	Twist 1	21417/07	surgery	control	4.8	19.798
cg13588800	7	Twist 1	5622/12	surgery	control	6.33	14.056
cg13588800	7	Twist 1	3302/12	surgery	control	6.79	12.092
cg13588800	7	Twist 1	19352/07	surgery	control	2.6	13.831
cg13588800	7	Twist 1	21918/11	surgery	control	6.75	17.388
cg13588800	7	Twist 1	21577/08	surgery	control	2.27	17.406
cg13588800	7	Twist 1	19192/08	surgery	control	7.27	18.803
cg13588800	7	Twist 1	10708/10	surgery	control	6.61	16.915
cg13588800	7	Twist 1	11560/12	surgery	control	6.01	19.136
cg20052718	7	Twist 3	12097/11	surgery	SQC	7.08	6.8328
cg20052718	7	Twist 3	12799/12	surgery	SQC	4.92	4.4201
cg20052718	7	Twist 3	12066/12	surgery	SQC	2.95	6.1872
cg20052718	7	Twist 3	18010/08	surgery	SQC	48.58	4.645
cg20052718	7	Twist 3	2508/11	surgery	SQC	4.62	5.8555
cg20052718	7	Twist 3	13230/12	surgery	SQC	4.54	1.8583
cg20052718	7	Twist 3	8901/10	surgery	SQC	2.93	1.4047
cg20052718	7	Twist 3	12488/12	surgery	SQC	3.36	3.4591
cg20052718	7	Twist 3	21417/07	surgery	SQC	2.34	2.6496
cg20052718	7	Twist 3	5622/12	surgery	AC	44.43	39.398
cg20052718	7	Twist 3	3302/12	surgery	AC	54.21	40.84
cg20052718	7	Twist 3	19352/07	surgery	AC	63.51	37.182
cg20052718	7	Twist 3	21918/11	surgery	AC	71.73	43.227
cg20052718	7	Twist 3	21577/08	surgery	AC	67.59	30.243
cg20052718	7	Twist 3	19192/08	surgery	AC	72.15	54.264
cg20052718	7	Twist 3	10708/10	surgery	AC	22.67	17.33
cg20052718	7	Twist 3	11560/12	surgery	AC	68.53	37.583
cg20052718	7	Twist 3	12097/11	surgery	control	5.53	11.869
cg20052718	7	Twist 3	12799/12	surgery	control	4.34	8.244
cg20052718	7	Twist 3	12066/12	surgery	control	7.4	10.875
cg20052718	7	Twist 3	18010/08	surgery	control	61.56	4.6174
cg20052718	7	Twist 3	2508/11	surgery	control	20.72	8.3717
cg20052718	7	Twist 3	13230/12	surgery	control	14.07	6.3313
cg20052718	7	Twist 3	8901/10	surgery	control	3.6	4.2227
cg20052718	7	Twist 3	12488/12	surgery	control	27.05	6.965
cg20052718	7	Twist 3	21417/07	surgery	control	6.83	8.1936
cg20052718	7	Twist 3	5622/12	surgery	control	11.45	4.45
cg20052718	7	Twist 3	3302/12	surgery	control	5.76	3.0446
cg20052718	7	Twist 3	19352/07	surgery	control	2.82	2.2862
cg20052718	7	Twist 3	21918/11	surgery	control	7.34	4.8532
cg20052718	7	Twist 3	21577/08	surgery	control	4.83	8.0634
cg20052718	7	Twist 3	19192/08	surgery	control	9.73	5.7335
cg20052718	7	Twist 3	10708/10	surgery	control	26.09	5.063
cg20052718	7	Twist 3	11560/12	surgery	control	18.84	5.0887
cg17839237	7	Twist 4	12097/11	surgery	SQC	3.3	6.675
cg17839237	7	Twist 4	12799/12	surgery	SQC	2.49	2.5536
cg17839237	7	Twist 4	12066/12	surgery	SQC	2.93	3.3408
cg17839237	7	Twist 4	18010/08	surgery	SQC	3.44	1.8301
cg17839237	7	Twist 4	2508/11	surgery	SQC	3.36	3.7701
cg17839237	7	Twist 4	13230/12	surgery	SQC	2.13	3.3655
cg17839237	7	Twist 4	8901/10	surgery	SQC	6.86	1.7883
cg17839237	7	Twist 4	12488/12	surgery	SQC	7.63	0.99341
cg17839237	7	Twist 4	21417/07	surgery	SQC	5.71	1.0743
cg17839237	7	Twist 4	5622/12	surgery	AC	39.62	52.488
cg17839237	7	Twist 4	3302/12	surgery	AC	72.19	61.784
cg17839237	7	Twist 4	19352/07	surgery	AC	57.28	53.624
cg17839237	7	Twist 4	21918/11	surgery	AC	74.7	60.703
cg17839237	7	Twist 4	21577/08	surgery	AC	78.14	52.033
cg17839237	7	Twist 4	19192/08	surgery	AC	80.25	72.316
cg17839237	7	Twist 4	10708/10	surgery	AC	26.11	38.833
cg17839237	7	Twist 4	11560/12	surgery	AC	62.54	58.569
cg17839237	7	Twist 4	12097/11	surgery	control	9.13	6.855
cg17839237	7	Twist 4	12799/12	surgery	control	5.57	4.6528
cg17839237	7	Twist 4	12066/12	surgery	control	4.64	6.9564
cg17839237	7	Twist 4	18010/08	surgery	control	4.14	3.6186
cg17839237	7	Twist 4	2508/11	surgery	control	5.37	3.9449
cg17839237	7	Twist 4	13230/12	surgery	control	8.39	4.1217
cg17839237	7	Twist 4	8901/10	surgery	control	5.09	3.1746
cg17839237	7	Twist 4	12488/12	surgery	control	4.33	3.6678
cg17839237	7	Twist 4	21417/07	surgery	control	6.76	4.2811
cg17839237	7	Twist 4	5622/12	surgery	control	4.08	2.1031
cg17839237	7	Twist 4	3302/12	surgery	control	4.45	2.5504
cg17839237	7	Twist 4	19352/07	surgery	control	4.78	1.838
cg17839237	7	Twist 4	21918/11	surgery	control	4.96	3.4126
cg17839237	7	Twist 4	21577/08	surgery	control	2.24	3.0421
cg17839237	7	Twist 4	19192/08	surgery	control	5.1	3.6636
cg17839237	7	Twist 4	10708/10	surgery	control	12.37	4.5394
cg17839237	7	Twist 4	11560/12	surgery	control	3.49	3.0429
cg24446548	7	Twist 5	12097/11	surgery	SQC	4.37	4.7957
cg24446548	7	Twist 5	12799/12	surgery	SQC	2.6	2.5954
cg24446548	7	Twist 5	12066/12	surgery	SQC	3.93	2.3022
cg24446548	7	Twist 5	18010/08	surgery	SQC	0	2.9035
cg24446548	7	Twist 5	2508/11	surgery	SQC	3.68	2.0067
cg24446548	7	Twist 5	13230/12	surgery	SQC	3.18	2.5576
cg24446548	7	Twist 5	8901/10	surgery	SQC	3.29	3.1439
cg24446548	7	Twist 5	12488/12	surgery	SQC	3.07	3.0035
cg24446548	7	Twist 5	21417/07	surgery	SQC	8.9	2.4326
cg24446548	7	Twist 5	5622/12	surgery	AC	35.91	44.365
cg24446548	7	Twist 5	3302/12	surgery	AC	65.18	61.874
cg24446548	7	Twist 5	19352/07	surgery	AC	62.06	56.677
cg24446548	7	Twist 5	21918/11	surgery	AC	73.96	64.958
cg24446548	7	Twist 5	21577/08	surgery	AC	74.88	50.36
cg24446548	7	Twist 5	19192/08	surgery	AC	59.9	74.434
cg24446548	7	Twist 5	10708/10	surgery	AC	40.85	45.115
cg24446548	7	Twist 5	11560/12	surgery	AC	68.89	58.033
cg24446548	7	Twist 5	12097/11	surgery	control	10.66	5.6723
cg24446548	7	Twist 5	12799/12	surgery	control	4.73	4.9443
cg24446548	7	Twist 5	12066/12	surgery	control	0	4.4606
cg24446548	7	Twist 5	18010/08	surgery	control	6.99	5.4969
cg24446548	7	Twist 5	2508/11	surgery	control	6.48	3.8084
cg24446548	7	Twist 5	13230/12	surgery	control	0	5.4882
cg24446548	7	Twist 5	8901/10	surgery	control	0	3.631
cg24446548	7	Twist 5	12488/12	surgery	control	3.19	2.3187
cg24446548	7	Twist 5	21417/07	surgery	control	7.71	4.6086
cg24446548	7	Twist 5	5622/12	surgery	control	4.43	5.1185
cg24446548	7	Twist 5	3302/12	surgery	control	5.35	4.1453
cg24446548	7	Twist 5	19352/07	surgery	control	3.91	2.054
cg24446548	7	Twist 5	21918/11	surgery	control	3.73	1.9869
cg24446548	7	Twist 5	21577/08	surgery	control	0	3.1788
cg24446548	7	Twist 5	19192/08	surgery	control	3.81	3.8074
cg24446548	7	Twist 5	10708/10	surgery	control	4.01	1.9958
cg24446548	7	Twist 5	11560/12	surgery	control	5.26	3.7388
cg00240432	7	Twist 6	12097/11	surgery	SQC	1.61	8.9826
cg00240432	7	Twist 6	12799/12	surgery	SQC	3.07	5.1911
cg00240432	7	Twist 6	12066/12	surgery	SQC	6.4	6.1254
cg00240432	7	Twist 6	18010/08	surgery	SQC	2.08	5.5766
cg00240432	7	Twist 6	2508/11	surgery	SQC	2.3	6.2189
cg00240432	7	Twist 6	13230/12	surgery	SQC	1.74	4.9405
cg00240432	7	Twist 6	8901/10	surgery	SQC	69.41	5.002
cg00240432	7	Twist 6	12488/12	surgery	SQC	1.85	5.22
cg00240432	7	Twist 6	21417/07	surgery	SQC	2.54	4.7874
cg00240432	7	Twist 6	5622/12	surgery	AC	10.63	29.108
cg00240432	7	Twist 6	3302/12	surgery	AC	44.37	48.929
cg00240432	7	Twist 6	19352/07	surgery	AC	64.68	39.67
cg00240432	7	Twist 6	21918/11	surgery	AC	47.48	60.307
cg00240432	7	Twist 6	21577/08	surgery	AC	81.99	43.84
cg00240432	7	Twist 6	19192/08	surgery	AC	84.46	65.838
cg00240432	7	Twist 6	10708/10	surgery	AC	28.23	26.813
cg00240432	7	Twist 6	11560/12	surgery	AC	75.57	54.681
cg00240432	7	Twist 6	12097/11	surgery	control	3.51	6.3029
cg00240432	7	Twist 6	12799/12	surgery	control	2.78	7.6143
cg00240432	7	Twist 6	12066/12	surgery	control	7.02	7.3627
cg00240432	7	Twist 6	18010/08	surgery	control	1.94	6.1971
cg00240432	7	Twist 6	2508/11	surgery	control	3.34	5.5666
cg00240432	7	Twist 6	13230/12	surgery	control	1.99	6.7851
cg00240432	7	Twist 6	8901/10	surgery	control	3.32	6.1164
cg00240432	7	Twist 6	12488/12	surgery	control	2.81	6.6378
cg00240432	7	Twist 6	21417/07	surgery	control	1.92	6.3536
cg00240432	7	Twist 6	5622/12	surgery	control	1.72	5.1159
cg00240432	7	Twist 6	3302/12	surgery	control	1.33	4.0827
cg00240432	7	Twist 6	19352/07	surgery	control	11.01	4.4171
cg00240432	7	Twist 6	21918/11	surgery	control	1.81	5.6442
cg00240432	7	Twist 6	21577/08	surgery	control	1.6	6.1036
cg00240432	7	Twist 6	19192/08	surgery	control	1.64	5.5933
cg00240432	7	Twist 6	10708/10	surgery	control	2.62	6.3094
cg00240432	7	Twist 6	11560/12	surgery	control	6.66	6.1733
cg14782672	7	Twist 8	12097/11	surgery	SQC	0	17.829
cg14782672	7	Twist 8	12799/12	surgery	SQC	0	10.599
cg14782672	7	Twist 8	12066/12	surgery	SQC	0	13.236
cg14782672	7	Twist 8	18010/08	surgery	SQC	0	9.195
cg14782672	7	Twist 8	2508/11	surgery	SQC	0	9.0669
cg14782672	7	Twist 8	13230/12	surgery	SQC	6.43	8.7635
cg14782672	7	Twist 8	8901/10	surgery	SQC	0	7.674
cg14782672	7	Twist 8	12488/12	surgery	SQC	2.17	8.1822
cg14782672	7	Twist 8	21417/07	surgery	SQC	5	7.379
cg14782672	7	Twist 8	5622/12	surgery	AC	30.05	31.475
cg14782672	7	Twist 8	3302/12	surgery	AC	56.57	50.346
cg14782672	7	Twist 8	19352/07	surgery	AC	69.23	49.569
cg14782672	7	Twist 8	21918/11	surgery	AC	59.09	48.067
cg14782672	7	Twist 8	21577/08	surgery	AC	57.93	38.152
cg14782672	7	Twist 8	19192/08	surgery	AC	60.69	55.956
cg14782672	7	Twist 8	10708/10	surgery	AC	53	40.723
cg14782672	7	Twist 8	11560/12	surgery	AC	44.23	46.423
cg14782672	7	Twist 8	12097/11	surgery	control	5.28	16.169
cg14782672	7	Twist 8	12799/12	surgery	control	0	10.883
cg14782672	7	Twist 8	12066/12	surgery	control	0	16.574
cg14782672	7	Twist 8	18010/08	surgery	control	2.37	10.094
cg14782672	7	Twist 8	2508/11	surgery	control	2.61	11.289
cg14782672	7	Twist 8	13230/12	surgery	control	3.91	11.29
cg14782672	7	Twist 8	8901/10	surgery	control	7.25	11.434
cg14782672	7	Twist 8	12488/12	surgery	control	4.76	12.831
cg14782672	7	Twist 8	21417/07	surgery	control	0	12.158
cg14782672	7	Twist 8	5622/12	surgery	control	3.68	11.475
cg14782672	7	Twist 8	3302/12	surgery	control	3.17	10.775
cg14782672	7	Twist 8	19352/07	surgery	control	0	11.553
cg14782672	7	Twist 8	21918/11	surgery	control	0	12.584
cg14782672	7	Twist 8	21577/08	surgery	control	4.97	11.788
cg14782672	7	Twist 8	19192/08	surgery	control	11.89	13.96
cg14782672	7	Twist 8	10708/10	surgery	control	2.87	12.352
cg14782672	7	Twist 8	11560/12	surgery	control	2.38	12.184
cg04415798	14	Assay 1 (PAX9)	1888/12	surgery	SQC	86.29	73.151
cg04415798	14	Assay 1 (PAX9)	12799/12	surgery	SQC	20.6	46.556
cg04415798	14	Assay 1 (PAX9)	2508/11	surgery	SQC	45.6	52.564
cg04415798	14	Assay 1 (PAX9)	13230/12	surgery	SQC	39	62.13
cg04415798	14	Assay 1 (PAX9)	8901/10	surgery	SQC	68.01	77.757
cg04415798	14	Assay 1 (PAX9)	12488/12	surgery	SQC	48	56.969
cg04415798	14	Assay 1 (PAX9)	12097/11	surgery	SQC	9.4	25.29
cg04415798	14	Assay 1 (PAX9)	5622/12	surgery	AC	50.68	63.255
cg04415798	14	Assay 1 (PAX9)	12893/12	surgery	AC	69.4	70.771
cg04415798	14	Assay 1 (PAX9)	3302/12	surgery	AC	65.19	74.402
cg04415798	14	Assay 1 (PAX9)	19192/08	surgery	AC	86.02	87.694
cg04415798	14	Assay 1 (PAX9)	22024/11	surgery	AC	36.06	53.807
cg04415798	14	Assay 1 (PAX9)	1888/12	surgery	control	9.03	17.534
cg04415798	14	Assay 1 (PAX9)	12799/12	surgery	control	9.45	14.131
cg04415798	14	Assay 1 (PAX9)	2508/11	surgery	control	9.65	12.934
cg04415798	14	Assay 1 (PAX9)	13230/12	surgery	control	8.52	11.496
cg04415798	14	Assay 1 (PAX9)	8901/10	surgery	control	12.38	13.16
cg04415798	14	Assay 1 (PAX9)	12488/12	surgery	control	11.49	11.99
cg04415798	14	Assay 1 (PAX9)	12097/11	surgery	control	10.01	22.822
cg04415798	14	Assay 1 (PAX9)	5622/12	surgery	control	10.03	9.0869
cg04415798	14	Assay 1 (PAX9)	12893/12	surgery	control	10.37	14.548
cg04415798	14	Assay 1 (PAX9)	3302/12	surgery	control	12.47	15.019
cg04415798	14	Assay 1 (PAX9)	19192/08	surgery	control	11.64	13.682
cg04415798	14	Assay 1 (PAX9)	22024/11	surgery	control	10.72	13.223
cg23322933	14	Assay 3 (cg233)	1888/12	surgery	SQC	95.22	75.943
cg23322933	14	Assay 3 (cg233)	12799/12	surgery	SQC	62.27	62.323
cg23322933	14	Assay 3 (cg233)	2508/11	surgery	SQC	68.45	57.373
cg23322933	14	Assay 3 (cg233)	13230/12	surgery	SQC	66.78	66.87
cg23322933	14	Assay 3 (cg233)	8901/10	surgery	SQC	90.94	80.471
cg23322933	14	Assay 3 (cg233)	12488/12	surgery	SQC	69.51	61.104
cg23322933	14	Assay 3 (cg233)	12097/11	surgery	SQC	62.97	59.147
cg23322933	14	Assay 3 (cg233)	5622/12	surgery	AC	70.82	60.757
cg23322933	14	Assay 3 (cg233)	12893/12	surgery	AC	75.54	69.468
cg23322933	14	Assay 3 (cg233)	3302/12	surgery	AC	77.24	69.464
cg23322933	14	Assay 3 (cg233)	19192/08	surgery	AC	94.25	86.137
cg23322933	14	Assay 3 (cg233)	22024/11	surgery	AC	71.59	69.075
cg23322933	14	Assay 3 (cg233)	1888/12	surgery	control	23.96	27.191
cg23322933	14	Assay 3 (cg233)	12799/12	surgery	control	24.28	27.431
cg23322933	14	Assay 3 (cg233)	2508/11	surgery	control	20.72	18.885
cg23322933	14	Assay 3 (cg233)	13230/12	surgery	control	20.34	23.819
cg23322933	14	Assay 3 (cg233)	8901/10	surgery	control	23.82	25.73
cg23322933	14	Assay 3 (cg233)	12488/12	surgery	control	24.18	23.857
cg23322933	14	Assay 3 (cg233)	12097/11	surgery	control	25.09	29.896
cg23322933	14	Assay 3 (cg233)	5622/12	surgery	control	18.51	14.84
cg23322933	14	Assay 3 (cg233)	12893/12	surgery	control	21.06	28.214
cg23322933	14	Assay 3 (cg233)	3302/12	surgery	control	23.84	28.116
cg23322933	14	Assay 3 (cg233)	19192/08	surgery	control	21.8	27.807
cg23322933	14	Assay 3 (cg233)	22024/11	surgery	control	25.84	30.365
cg18103859	14	Assay 4 (cg 18)	1888/12	surgery	SQC	86.6	73.074
cg18103859	14	Assay 4 (cg 18)	12799/12	surgery	SQC	37.11	54.963
cg18103859	14	Assay 4 (cg 18)	2508/11	surgery	SQC	33.92	46.853
cg18103859	14	Assay 4 (cg 18)	13230/12	surgery	SQC	43.06	65.3
cg18103859	14	Assay 4 (cg 18)	8901/10	surgery	SQC	72.72	80.906
cg18103859	14	Assay 4 (cg 18)	12488/12	surgery	SQC	34.79	56.17
cg18103859	14	Assay 4 (cg 18)	12097/11	surgery	SQC	37.78	54.09
cg18103859	14	Assay 4 (cg 18)	5622/12	surgery	AC	7.85	22.184
cg18103859	14	Assay 4 (cg 18)	12893/12	surgery	AC	60.33	63.174
cg18103859	14	Assay 4 (cg 18)	3302/12	surgery	AC	55.74	63.929
cg18103859	14	Assay 4 (cg 18)	19192/08	surgery	AC	84.24	85.865
cg18103859	14	Assay 4 (cg 18)	22024/11	surgery	AC	56.11	69.159
cg18103859	14	Assay 4 (cg 18)	1888/12	surgery	control	2.1	13.809
cg18103859	14	Assay 4 (cg 18)	12799/12	surgery	control	4.2	10.565
cg18103859	14	Assay 4 (cg 18)	2508/11	surgery	control	2.6	9.0846
cg18103859	14	Assay 4 (cg 18)	13230/12	surgery	control	2.76	15.867
cg18103859	14	Assay 4 (cg 18)	8901/10	surgery	control	1.94	11.866
cg18103859	14	Assay 4 (cg 18)	12488/12	surgery	control	4.14	14.823
cg18103859	14	Assay 4 (cg 18)	12097/11	surgery	control	4.97	17.986
cg18103859	14	Assay 4 (cg 18)	5622/12	surgery	control	3.97	8.8527
cg18103859	14	Assay 4 (cg 18)	12893/12	surgery	control	5.14	17.46
cg18103859	14	Assay 4 (cg 18)	3302/12	surgery	control	5.3	8.4644
cg18103859	14	Assay 4 (cg 18)	19192/08	surgery	control	3.7	14.285
cg18103859	14	Assay 4 (cg 18)	22024/11	surgery	control	4.63	23.329
cg05877497	2	Assay 5 (MEIS1)	1888/12	surgery	SQC	80.81	70.059
cg05877497	2	Assay 5 (MEIS1)	12799/12	surgery	SQC	38.33	56.219
cg05877497	2	Assay 5 (MEIS1)	2508/11	surgery	SQC	54.36	61.353
cg05877497	2	Assay 5 (MEIS1)	13230/12	surgery	SQC	64.86	74.204
cg05877497	2	Assay 5 (MEIS1)	8901/10	surgery	SQC	67.62	77.678
cg05877497	2	Assay 5 (MEIS1)	12488/12	surgery	SQC	51.2	62.051
cg05877497	2	Assay 5 (MEIS1)	12097/11	surgery	SQC	45.81	60.927
cg05877497	2	Assay 5 (MEIS1)	5622/12	surgery	AC	37.22	44.655
cg05877497	2	Assay 5 (MEIS1)	12893/12	surgery	AC	57.84	68.706
cg05877497	2	Assay 5 (MEIS1)	3302/12	surgery	AC	53.3	68.588
cg05877497	2	Assay 5 (MEIS1)	19192/08	surgery	AC	81.42	85.275
cg05877497	2	Assay 5 (MEIS1)	22024/11	surgery	AC	59.65	65.313
cg05877497	2	Assay 5 (MEIS1)	1888/12	surgery	control	13.4	26.822
cg05877497	2	Assay 5 (MEIS1)	12799/12	surgery	control	13.04	20.872
cg05877497	2	Assay 5 (MEIS1)	2508/11	surgery	control	12.29	19.165
cg05877497	2	Assay 5 (MEIS1)	13230/12	surgery	control	11.31	18.752
cg05877497	2	Assay 5 (MEIS1)	8901/10	surgery	control	14	22.287
cg05877497	2	Assay 5 (MEIS1)	12488/12	surgery	control	14.09	22.513
cg05877497	2	Assay 5 (MEIS1)	12097/11	surgery	control	19.27	29.967
cg05877497	2	Assay 5 (MEIS1)	5622/12	surgery	control	10.7	18.033
cg05877497	2	Assay 5 (MEIS1)	12893/12	surgery	control	15.25	30.592
cg05877497	2	Assay 5 (MEIS1)	3302/12	surgery	control	21.87	22.752
cg05877497	2	Assay 5 (MEIS1)	19192/08	surgery	control	13.21	24.871
cg05877497	2	Assay 5 (MEIS1)	22024/11	surgery	control	19.92	29.611
cg02391713	6	Assay 6 (cg023)	1888/12	surgery	SQC	83.65	83.281
cg02391713	6	Assay 6 (cg023)	12799/12	surgery	SQC	29.95	67.694
cg02391713	6	Assay 6 (cg023)	2508/11	surgery	SQC	44.83	77.683
cg02391713	6	Assay 6 (cg023)	13230/12	surgery	SQC	21.25	39.927
cg02391713	6	Assay 6 (cg023)	8901/10	surgery	SQC	28.28	67.045
cg02391713	6	Assay 6 (cg023)	12488/12	surgery	SQC	27.28	61.91
cg02391713	6	Assay 6 (cg023)	12097/11	surgery	SQC	40.36	73.444
cg02391713	6	Assay 6 (cg023)	5622/12	surgery	AC	18.45	45.65
cg02391713	6	Assay 6 (cg023)	12893/12	surgery	AC	52.63	80.488
cg02391713	6	Assay 6 (cg023)	3302/12	surgery	AC	60.33	82.213
cg02391713	6	Assay 6 (cg023)	19192/08	surgery	AC	81.5	93.203
cg02391713	6	Assay 6 (cg023)	22024/11	surgery	AC	54.03	83.199
cg02391713	6	Assay 6 (cg023)	1888/12	surgery	control	17.8	28.566
cg02391713	6	Assay 6 (cg023)	12799/12	surgery	control	27.17	29.755
cg02391713	6	Assay 6 (cg023)	2508/11	surgery	control	22.26	27.758
cg02391713	6	Assay 6 (cg023)	13230/12	surgery	control	21.27	25.917
cg02391713	6	Assay 6 (cg023)	8901/10	surgery	control	16.84	24.326
cg02391713	6	Assay 6 (cg023)	12488/12	surgery	control	19.61	21.002
cg02391713	6	Assay 6 (cg023)	12097/11	surgery	control	24.23	32.53
cg02391713	6	Assay 6 (cg023)	5622/12	surgery	control	18.85	24.535
cg02391713	6	Assay 6 (cg023)	12893/12	surgery	control	17.23	22.447
cg02391713	6	Assay 6 (cg023)	3302/12	surgery	control	22.69	18.768
cg02391713	6	Assay 6 (cg023)	19192/08	surgery	control	19.62	26.41
cg02391713	6	Assay 6 (cg023)	22024/11	surgery	control	22.45	29.172
cg22620090	6	Assay 7 (cg226)	1888/12	surgery	SQC	71.21	85.645
cg22620090	6	Assay 7 (cg226)	12799/12	surgery	SQC	38.18	74.151
cg22620090	6	Assay 7 (cg226)	2508/11	surgery	SQC	52.85	78.332
cg22620090	6	Assay 7 (cg226)	13230/12	surgery	SQC	33.87	61.653
cg22620090	6	Assay 7 (cg226)	8901/10	surgery	SQC	22.16	65.046
cg22620090	6	Assay 7 (cg226)	12488/12	surgery	SQC	29.21	57.427
cg22620090	6	Assay 7 (cg226)	12097/11	surgery	SQC	39.69	75.423
cg22620090	6	Assay 7 (cg226)	5622/12	surgery	AC	51.35	66.358
cg22620090	6	Assay 7 (cg226)	12893/12	surgery	AC	55.31	80.522
cg22620090	6	Assay 7 (cg226)	3302/12	surgery	AC	50.16	82.9
cg22620090	6	Assay 7 (cg226)	19192/08	surgery	AC	69.32	93.716
cg22620090	6	Assay 7 (cg226)	22024/11	surgery	AC	49.05	82.332
cg22620090	6	Assay 7 (cg226)	1888/12	surgery	control	16.85	29.716
cg22620090	6	Assay 7 (cg226)	12799/12	surgery	control	17.34	28.878
cg22620090	6	Assay 7 (cg226)	2508/11	surgery	control	16.93	26.243
cg22620090	6	Assay 7 (cg226)	13230/12	surgery	control	18.53	26.053
cg22620090	6	Assay 7 (cg226)	8901/10	surgery	control	14.2	20.887
cg22620090	6	Assay 7 (cg226)	12488/12	surgery	control	17.73	21.395
cg22620090	6	Assay 7 (cg226)	12097/11	surgery	control	17.43	33.642
cg22620090	6	Assay 7 (cg226)	5622/12	surgery	control	13.32	21.937
cg22620090	6	Assay 7 (cg226)	12893/12	surgery	control	12.41	19.034
cg22620090	6	Assay 7 (cg226)	3302/12	surgery	control	19.34	25.331
cg22620090	6	Assay 7 (cg226)	19192/08	surgery	control	15.64	26.027
cg22620090	6	Assay 7 (cg226)	22024/11	surgery	control	20.31	33.152
cg06809252	1	Assay 8 (ALX3)	1888/12	surgery	SQC	84.15	74.404
cg06809252	1	Assay 8 (ALX3)	12799/12	surgery	SQC	31.26	53.168
cg06809252	1	Assay 8 (ALX3)	2508/11	surgery	SQC	66.08	65.733
cg06809252	1	Assay 8 (ALX3)	13230/12	surgery	SQC	18.06	52.559
cg06809252	1	Assay 8 (ALX3)	8901/10	surgery	SQC	79.22	74.913
cg06809252	1	Assay 8 (ALX3)	12488/12	surgery	SQC	54.38	61.48
cg06809252	1	Assay 8 (ALX3)	12097/11	surgery	SQC	56.38	59.512
cg06809252	1	Assay 8 (ALX3)	5622/12	surgery	AC	44.04	58.623
cg06809252	1	Assay 8 (ALX3)	12893/12	surgery	AC	63.75	70.891
cg06809252	1	Assay 8 (ALX3)	3302/12	surgery	AC	59.23	66.507
cg06809252	1	Assay 8 (ALX3)	19192/08	surgery	AC	88.91	86.652
cg06809252	1	Assay 8 (ALX3)	22024/11	surgery	AC	62.01	65.921
cg06809252	1	Assay 8 (ALX3)	1888/12	surgery	control	14.41	25.024
cg06809252	1	Assay 8 (ALX3)	12799/12	surgery	control	15.97	24.152
cg06809252	1	Assay 8 (ALX3)	2508/11	surgery	control	14.65	19.832
cg06809252	1	Assay 8 (ALX3)	13230/12	surgery	control	15.64	18.108
cg06809252	1	Assay 8 (ALX3)	8901/10	surgery	control	16.15	24.16
cg06809252	1	Assay 8 (ALX3)	12488/12	surgery	control	12.77	17.264
cg06809252	1	Assay 8 (ALX3)	12097/11	surgery	control	17.17	20.128
cg06809252	1	Assay 8 (ALX3)	5622/12	surgery	control	10.38	17.543
cg06809252	1	Assay 8 (ALX3)	12893/12	surgery	control	14.46	22.726
cg06809252	1	Assay 8 (ALX3)	3302/12	surgery	control	16.1	16.975
cg06809252	1	Assay 8 (ALX3)	19192/08	surgery	control	15.61	23.918
cg06809252	1	Assay 8 (ALX3)	22024/11	surgery	control	15.08	27.538
cg04415798	14	Assay 1 (PAX9)	P12130087	biopsy		6.17	8.845379
cg04415798	14	Assay 1 (PAX9)	P03140113	biopsy		8.63	13.63503
cg04415798	14	Assay 1 (PAX9)	P04140119	biopsy		7.9	13.24722
cg04415798	14	Assay 1 (PAX9)	P05140125	biopsy		8.5	9.483475
cg04415798	14	Assay 1 (PAX9)	P07140130	biopsy		73.55	77.08091
cg04415798	14	Assay 1 (PAX9)	P07140131	biopsy		73.35	81.40239
cg04415798	14	Assay 1 (PAX9)	P07140133	biopsy		30.77	43.64585
cg04415798	14	Assay 1 (PAX9)	P07140141	biopsy		80.65	71.25183
cg04415798	14	Assay 1 (PAX9)	P04130019	biopsy		14.24	24.92677
cg04415798	14	Assay 1 (PAX9)	P05130025	biopsy		9.46	11.16986
cg04415798	14	Assay 1 (PAX9)	P01140093	biopsy		46.92	60.69517
cg04415798	14	Assay 1 (PAX9)	P03140107	biopsy		21.02	43.18103
cg04415798	14	Assay 1 (PAX9)	P12130087	biopsy		2.66	11.11308
cg04415798	14	Assay 1 (PAX9)	P03140113	biopsy		4.1	10.07093
cg04415798	14	Assay 1 (PAX9)	P04140119	biopsy		5.46	10.79643
cg04415798	14	Assay 1 (PAX9)	P05140125	biopsy		3.8	11.465
cg04415798	14	Assay 1 (PAX9)	P07140130	biopsy		15.4	11.51956
cg04415798	14	Assay 1 (PAX9)	P07140131	biopsy		8.64	30.43786
cg04415798	14	Assay 1 (PAX9)	P07140133	biopsy		6.16	25.9068
cg04415798	14	Assay 1 (PAX9)	P07140141	biopsy		6.26	14.85531
cg04415798	14	Assay 1 (PAX9)	P04130019	biopsy		17.48	20.38238
cg04415798	14	Assay 1 (PAX9)	P05130025	biopsy		5.18	5.632419
cg04415798	14	Assay 1 (PAX9)	P01140093	biopsy		10.36	17.84934
cg04415798	14	Assay 1 (PAX9)	P03140107	biopsy		7.13	8.694111
cg23322933	14	Assay 3 (cg233)	P12130087	biopsy		10.14	10.01847
cg23322933	14	Assay 3 (cg233)	P03140113	biopsy		63.51	51.25813
cg23322933	14	Assay 3 (cg233)	P04140119	biopsy		63.38	58.73448
cg23322933	14	Assay 3 (cg233)	P05140125	biopsy		57.83	46.38467
cg23322933	14	Assay 3 (cg233)	P07140130	biopsy		93.01	82.39631
cg23322933	14	Assay 3 (cg233)	P07140131	biopsy		97.25	92.20402
cg23322933	14	Assay 3 (cg233)	P07140133	biopsy		93.63	84.11867
cg23322933	14	Assay 3 (cg233)	P07140141	biopsy		92.16	72.18782
cg23322933	14	Assay 3 (cg233)	P04130019	biopsy		53.51	48.39583
cg23322933	14	Assay 3 (cg233)	P05130025	biopsy		75.68	57.33145
cg23322933	14	Assay 3 (cg233)	P01140093	biopsy		75.53	63.19807
cg23322933	14	Assay 3 (cg233)	P03140107	biopsy		60.61	56.64549
cg23322933	14	Assay 3 (cg233)	P12130087	biopsy		77.31	58.37831
cg23322933	14	Assay 3 (cg233)	P03140113	biopsy		80.77	66.75407
cg23322933	14	Assay 3 (cg233)	P04140119	biopsy		72.54	59.66789
cg23322933	14	Assay 3 (cg233)	P05140125	biopsy		73.52	58.05301
cg23322933	14	Assay 3 (cg233)	P07140130	biopsy		67.86	54.0879
cg23322933	14	Assay 3 (cg233)	P07140131	biopsy		77.14	47.83191
cg23322933	14	Assay 3 (cg233)	P07140133	biopsy		81.04	68.15287
cg23322933	14	Assay 3 (cg233)	P07140141	biopsy		74.78	58.16845
cg23322933	14	Assay 3 (cg233)	P04130019	biopsy		66.2	58.03306
cg23322933	14	Assay 3 (cg233)	P05130025	biopsy		76.98	70.83862
cg23322933	14	Assay 3 (cg233)	P01140093	biopsy		83.88	61.80773
cg23322933	14	Assay 3 (cg233)	P03140107	biopsy		69.16	58.28457
cg18103859	14	Assay 4 (cg 18)	P12130087	biopsy		2.29	11.34804
cg18103859	14	Assay 4 (cg 18)	P03140113	biopsy		9.14	26.19849
cg18103859	14	Assay 4 (cg 18)	P04140119	biopsy		23.74	52.26641
cg18103859	14	Assay 4 (cg 18)	P05140125	biopsy		16.98	36.46522
cg18103859	14	Assay 4 (cg 18)	P07140130	biopsy		77.34	80.49376
cg18103859	14	Assay 4 (cg 18)	P07140131	biopsy		82.92	80.27087
cg18103859	14	Assay 4 (cg 18)	P07140133	biopsy		82.14	83.38469
cg18103859	14	Assay 4 (cg 18)	P07140141	biopsy		64.37	79.28959
cg18103859	14	Assay 4 (cg 18)	P04130019	biopsy		25.04	45.53244
cg18103859	14	Assay 4 (cg 18)	P05130025	biopsy		25.32	40.73194
cg18103859	14	Assay 4 (cg 18)	P01140093	biopsy		41.06	60.89774
cg18103859	14	Assay 4 (cg 18)	P03140107	biopsy		28.15	53.4519
cg18103859	14	Assay 4 (cg 18)	P12130087	biopsy		25.26	48.41246
cg18103859	14	Assay 4 (cg 18)	P03140113	biopsy		32.12	63.77824
cg18103859	14	Assay 4 (cg 18)	P04140119	biopsy		29.49	49.3701
cg18103859	14	Assay 4 (cg 18)	P05140125	biopsy		20.91	51.28907
cg18103859	14	Assay 4 (cg 18)	P07140130	biopsy		14.4	38.93164
cg18103859	14	Assay 4 (cg 18)	P07140131	biopsy		15.83	35.17728
cg18103859	14	Assay 4 (cg 18)	P07140133	biopsy		26.45	62.00286
cg18103859	14	Assay 4 (cg 18)	P07140141	biopsy		19.32	52.61638
cg18103859	14	Assay 4 (cg 18)	P04130019	biopsy		20.55	44.11725
cg18103859	14	Assay 4 (cg 18)	P05130025	biopsy		34.97	61.20166
cg18103859	14	Assay 4 (cg 18)	P01140093	biopsy		27.52	54.27367
cg18103859	14	Assay 4 (cg 18)	P03140107	biopsy		22.69	44.26368
cg05877497	2	Assay 5 (MEIS1)	P12130087	biopsy		18.5	14.23651
cg05877497	2	Assay 5 (MEIS1)	P03140113	biopsy		17	26.73461
cg05877497	2	Assay 5 (MEIS1)	P04140119	biopsy		12.74	25.44083
cg05877497	2	Assay 5 (MEIS1)	P05140125	biopsy		17.3	37.46971
cg05877497	2	Assay 5 (MEIS1)	P07140130	biopsy		49.29	57.1947
cg05877497	2	Assay 5 (MEIS1)	P07140131	biopsy		91.82	94.15749
cg05877497	2	Assay 5 (MEIS1)	P07140133	biopsy		56.53	68.55192
cg05877497	2	Assay 5 (MEIS1)	P07140141	biopsy		64.67	70.57846
cg05877497	2	Assay 5 (MEIS1)	P04130019	biopsy		19.92	26.48857
cg05877497	2	Assay 5 (MEIS1)	P05130025	biopsy		25.2	25.20249
cg05877497	2	Assay 5 (MEIS1)	P01140093	biopsy		50.31	60.90207
cg05877497	2	Assay 5 (MEIS1)	P03140107	biopsy		33.71	48.03868
cg05877497	2	Assay 5 (MEIS1)	P12130087	biopsy		18.31	21.97083
cg05877497	2	Assay 5 (MEIS1)	P03140113	biopsy		12.12	19.68312
cg05877497	2	Assay 5 (MEIS1)	P04140119	biopsy		7.18	16.62531
cg05877497	2	Assay 5 (MEIS1)	P05140125	biopsy		14.72	19.53991
cg05877497	2	Assay 5 (MEIS1)	P07140130	biopsy		8.04	24.77262
cg05877497	2	Assay 5 (MEIS1)	P07140131	biopsy		16.07	32.64683
cg05877497	2	Assay 5 (MEIS1)	P07140133	biopsy		25.46	39.27371
cg05877497	2	Assay 5 (MEIS1)	P07140141	biopsy		12.17	20.72564
cg05877497	2	Assay 5 (MEIS1)	P04130019	biopsy		20.93	21.89561
cg05877497	2	Assay 5 (MEIS1)	P05130025	biopsy		0	14.87433
cg05877497	2	Assay 5 (MEIS1)	P01140093	biopsy		9.56	21.11942
cg05877497	2	Assay 5 (MEIS1)	P03140107	biopsy		14.66	22.28802
cg22620090	6	Assay 7 (cg226)	P12130087	biopsy		11.75	14.11557
cg22620090	6	Assay 7 (cg226)	P03140113	biopsy		18.76	32.60563
cg22620090	6	Assay 7 (cg226)	P04140119	biopsy		22.68	44.22362
cg22620090	6	Assay 7 (cg226)	P05140125	biopsy		15.39	22.50813
cg22620090	6	Assay 7 (cg226)	P07140130	biopsy		59.58	83.44958
cg22620090	6	Assay 7 (cg226)	P07140131	biopsy		79.34	96.79103
cg22620090	6	Assay 7 (cg226)	P07140133	biopsy		68.4	94.08684
cg22620090	6	Assay 7 (cg226)	P07140141	biopsy		51.63	84.42987
cg22620090	6	Assay 7 (cg226)	P04130019	biopsy		20.3	36.88597
cg22620090	6	Assay 7 (cg226)	P05130025	biopsy		20.32	29.33457
cg22620090	6	Assay 7 (cg226)	P01140093	biopsy		42.22	68.30343
cg22620090	6	Assay 7 (cg226)	P12130087	biopsy		17	24.89518
cg22620090	6	Assay 7 (cg226)	P03140113	biopsy		22.18	32.45952
cg22620090	6	Assay 7 (cg226)	P04140119	biopsy		23.94	41.30241
cg22620090	6	Assay 7 (cg226)	P05140125	biopsy		15.37	22.42543
cg22620090	6	Assay 7 (cg226)	P07140130	biopsy		15.91	29.29707
cg22620090	6	Assay 7 (cg226)	P07140131	biopsy		20.84	37.93463
cg22620090	6	Assay 7 (cg226)	P07140133	biopsy		29.44	66.63759
cg22620090	6	Assay 7 (cg226)	P07140141	biopsy		17.78	27.89375
cg22620090	6	Assay 7 (cg226)	P04130019	biopsy		18.27	25.833
cg22620090	6	Assay 7 (cg226)	P05130025	biopsy		16.67	24.89511
cg22620090	6	Assay 7 (cg226)	P01140093	biopsy		19.04	31.95018
cg06809252	1	Assay 8 (ALX3)	P12130087	biopsy		4.96	12.73308
cg06809252	1	Assay 8 (ALX3)	P03140113	biopsy		30.34	39.13924
cg06809252	1	Assay 8 (ALX3)	P04140119	biopsy		33.41	43.08581
cg06809252	1	Assay 8 (ALX3)	P05140125	biopsy		33.36	44.17042
cg06809252	1	Assay 8 (ALX3)	P07140130	biopsy		91.27	81.94999
cg06809252	1	Assay 8 (ALX3)	P07140131	biopsy		97.28	95.7918
cg06809252	1	Assay 8 (ALX3)	P07140133	biopsy		3.9	13.48526
cg06809252	1	Assay 8 (ALX3)	P07140141	biopsy		53.94	58.52168
cg06809252	1	Assay 8 (ALX3)	P04130019	biopsy		29.76	33.56151
cg06809252	1	Assay 8 (ALX3)	P05130025	biopsy		22.7	45.08035
cg06809252	1	Assay 8 (ALX3)	P01140093	biopsy		51.27	59.05746
cg06809252	1	Assay 8 (ALX3)	P12130087	biopsy		37.96	41.96901
cg06809252	1	Assay 8 (ALX3)	P03140113	biopsy		31.97	44.36143
cg06809252	1	Assay 8 (ALX3)	P04140119	biopsy		37.72	50.90817
cg06809252	1	Assay 8 (ALX3)	P05140125	biopsy		26.82	37.02356
cg06809252	1	Assay 8 (ALX3)	P07140130	biopsy		26.72	33.39064
cg06809252	1	Assay 8 (ALX3)	P07140131	biopsy		40.43	50.99449
cg06809252	1	Assay 8 (ALX3)	P07140133	biopsy		54.09	61.63634
cg06809252	1	Assay 8 (ALX3)	P07140141	biopsy		29.8	36.25334
cg06809252	1	Assay 8 (ALX3)	P04130019	biopsy		27.16	41.89242
cg06809252	1	Assay 8 (ALX3)	P05130025	biopsy		22.32	38.93327
cg06809252	1	Assay 8 (ALX3)	P01140093	biopsy		35.64	45.11678
cg13588800	7	Twist 1	P12130087	biopsy		2.11	17.6693
cg13588800	7	Twist 1	P03140113	biopsy		7.32	18.50442
cg13588800	7	Twist 1	P04140119	biopsy		3.95	18.66105
cg13588800	7	Twist 1	P05140125	biopsy		2.16	20.0009
cg13588800	7	Twist 1	P07140130	biopsy		3.56	16.24702
cg13588800	7	Twist 1	P07140131	biopsy		1.6	20.4214
cg13588800	7	Twist 1	P07140133	biopsy		2.44	16.431
cg13588800	7	Twist 1	P07140141	biopsy		28.98	42.46125
cg13588800	7	Twist 1	P04130019	biopsy		4.49	15.02668
cg13588800	7	Twist 1	P05130025	biopsy		6.63	15.1581
cg13588800	7	Twist 1	P01140093	biopsy		7.8	16.24059
cg13588800	7	Twist 1	P03140107	biopsy		3.1	18.49499
cg13588800	7	Twist 1	P12130087	biopsy		4.02	26.08612
cg13588800	7	Twist 1	P03140113	biopsy		4.34	19.01126
cg13588800	7	Twist 1	P04140119	biopsy		4.6	18.44989
cg13588800	7	Twist 1	P05140125	biopsy		3.38	23.10587
cg13588800	7	Twist 1	P07140130	biopsy		7.88	18.75222
cg13588800	7	Twist 1	P07140131	biopsy		1.61	20.27074
cg13588800	7	Twist 1	P07140133	biopsy		3.97	22.01381
cg13588800	7	Twist 1	P07140141	biopsy		3.47	22.04435
cg13588800	7	Twist 1	P04130019	biopsy		4.99	15.7619
cg13588800	7	Twist 1	P05130025	biopsy		2.03	15.10388
cg13588800	7	Twist 1	P01140093	biopsy		4.38	19.46588
cg13588800	7	Twist 1	P03140107	biopsy		9.38	17.39088
cg20052718	7	Twist 3	P12130087	biopsy		15.55	5.496585
cg20052718	7	Twist 3	P03140113	biopsy		7.07	12.12873
cg20052718	7	Twist 3	P04140119	biopsy		8.48	11.12256
cg20052718	7	Twist 3	P05140125	biopsy		0	13.61022
cg20052718	7	Twist 3	P07140130	biopsy		3.88	3.893907
cg20052718	7	Twist 3	P07140131	biopsy		2.04	4.081926
cg20052718	7	Twist 3	P07140133	biopsy		2.17	3.709441
cg20052718	7	Twist 3	P07140141	biopsy		35.19	9.095715
cg20052718	7	Twist 3	P04130019	biopsy		7.23	2.975404
cg20052718	7	Twist 3	P05130025	biopsy		7.71	3.539546
cg20052718	7	Twist 3	P01140093	biopsy		3.65	5.481798
cg20052718	7	Twist 3	P03140107	biopsy		2.91	9.783466
cg20052718	7	Twist 3	P12130087	biopsy		6.71	7.781144
cg20052718	7	Twist 3	P03140113	biopsy		11.44	6.158178
cg20052718	7	Twist 3	P04140119	biopsy		5.55	9.673367
cg20052718	7	Twist 3	P05140125	biopsy		3.62	5.811794
cg20052718	7	Twist 3	P07140130	biopsy		0	7.477213
cg20052718	7	Twist 3	P07140131	biopsy		12.9	11.02168
cg20052718	7	Twist 3	P07140133	biopsy		6.98	4.951309
cg20052718	7	Twist 3	P07140141	biopsy		26.89	7.644382
cg20052718	7	Twist 3	P04130019	biopsy		12.95	7.425911
cg20052718	7	Twist 3	P05130025	biopsy		3.04	3.506005
cg20052718	7	Twist 3	P01140093	biopsy		17.99	8.532888
cg20052718	7	Twist 3	P03140107	biopsy		9.99	8.856322
cg17839237	7	Twist 4	P12130087	biopsy		2.77	4.985541
cg17839237	7	Twist 4	P03140113	biopsy		7.26	10.66286
cg17839237	7	Twist 4	P04140119	biopsy		5.82	4.064417
cg17839237	7	Twist 4	P05140125	biopsy		5.14	4.231942
cg17839237	7	Twist 4	P07140130	biopsy		3.73	3.669738
cg17839237	7	Twist 4	P07140131	biopsy		4.64	1.424511
cg17839237	7	Twist 4	P07140133	biopsy		3.56	1.524621
cg17839237	7	Twist 4	P07140141	biopsy		9.95	20.37554
cg17839237	7	Twist 4	P04130019	biopsy		6.94	5.386535
cg17839237	7	Twist 4	P05130025	biopsy		6.05	3.002519
cg17839237	7	Twist 4	P01140093	biopsy		4.48	3.108673
cg17839237	7	Twist 4	P03140107	biopsy		3.8	7.350924
cg17839237	7	Twist 4	P12130087	biopsy		5.01	5.327185
cg17839237	7	Twist 4	P03140113	biopsy		5.28	4.757803
cg17839237	7	Twist 4	P04140119	biopsy		5.87	3.875953
cg17839237	7	Twist 4	P05140125	biopsy		5.45	3.379218
cg17839237	7	Twist 4	P07140130	biopsy		16.44	4.991138
cg17839237	7	Twist 4	P07140131	biopsy		12.33	7.349668
cg17839237	7	Twist 4	P07140133	biopsy		4.04	5.555908
cg17839237	7	Twist 4	P07140141	biopsy		7.83	5.938248
cg17839237	7	Twist 4	P04130019	biopsy		4.73	4.115332
cg17839237	7	Twist 4	P05130025	biopsy		0	3.102944
cg17839237	7	Twist 4	P01140093	biopsy		23.27	3.77054
cg17839237	7	Twist 4	P03140107	biopsy		3.81	6.092356
cg24446548	7	Twist 5	P12130087	biopsy		6.02	3.970355
cg24446548	7	Twist 5	P03140113	biopsy		4.97	5.934618
cg24446548	7	Twist 5	P04140119	biopsy		5.11	3.332948
cg24446548	7	Twist 5	P05140125	biopsy		8.26	3.339126
cg24446548	7	Twist 5	P07140130	biopsy		5.82	3.231002
cg24446548	7	Twist 5	P04130019	biopsy		8.46	4.356864
cg24446548	7	Twist 5	P07140131	biopsy		0	3.349997
cg24446548	7	Twist 5	P07140141	biopsy		35.31	20.06864
cg24446548	7	Twist 5	P05130025	biopsy		0	3.07915
cg24446548	7	Twist 5	P01140093	biopsy		5.61	5.024913
cg24446548	7	Twist 5	P07140133	biopsy		0	2.481971
cg24446548	7	Twist 5	P03140107	biopsy		10.4	4.984748
cg24446548	7	Twist 5	P12130087	biopsy		8.37	3.941042
cg24446548	7	Twist 5	P03140113	biopsy		5.61	3.580538
cg24446548	7	Twist 5	P04140119	biopsy		5.96	3.800237
cg24446548	7	Twist 5	P05140125	biopsy		3.66	2.563859
cg24446548	7	Twist 5	P07140130	biopsy		0	6.640352
cg24446548	7	Twist 5	P04130019	biopsy		9.82	6.925973
cg24446548	7	Twist 5	P07140131	biopsy		6.99	4.733989
cg24446548	7	Twist 5	P07140141	biopsy		5.79	5.451344
cg24446548	7	Twist 5	P05130025	biopsy		0	3.920934
cg24446548	7	Twist 5	P01140093	biopsy		5.54	3.662305
cg24446548	7	Twist 5	P07140133	biopsy		5.94	4.694011
cg24446548	7	Twist 5	P03140107	biopsy		4.7	4.931412
