# Supplementary material for: DNA methylation profiles of bronchoscopic biopsies for the diagnosis of lung cancer
Source: Clin Epigenetics. 2021 Feb 17;13:38. doi: 10.1186/s13148-021-01024-6 (PMC7890863; doi:10.1186/s13148-021-01024-6)
Supplement: Supplementary file 7 — Additional file 7. Table S2: Results of the analysis of 608 individual BSPS reactions to validate methylation values collected by HM450 BC and comparison to array data. See also Additional file 3: Fig. S2. [file 13148_2021_1024_MOESM7_ESM.txt]

												assay	tumor_SCLC	tumor_SQC	tumor_SQC	lung_adc	tumor_SQC	lung_adc	tumor_adc	lung_SCLC	norm_unknown	lung_SQC	norm_SCLC	lung_SQC	norm_SQC	lung_SCLC	lung_SQC	tumor_SCLC	tumor_adc	tumor_SQC	tumor_NSCLC	lung_NSCLC	tumor_SQC	tumor_SQC	lung_SCLC	tumor_adc	lung_adc	tumor_NSCLC	tumor_SCLC	tumor_SCLC	lung_SQC	lung_adc	norm_adc	tumor_SQC	tumor_adc	tumor_adc	tumor_adc	tumor_NSCLC	tumor_SQC
												Sample	P10130072_L	P10130078_L	P11130082_T	77146_Lu	P11130085_Tu	76701_L	P09130061_L	P02140101_T	P05140123_T	P02140103_T	P06140126_T	P04140117_T	P07130046_T	P02140100_T	P03140111_T	P10130072_T	P08130055_T	P10130078_T	P09130063_T	P01140093_T	P10130077_T	P11130083_T	P02140095_T	P08130054_T	77146_Tu	P09130064_Tu	P10130073_Tu	P10130076_T	P04130019_T	77213_T	P05130026_T	P10140153_T	P09130061_T	P08130053_T	P09130057_T	P09130069_T	P12130087_T
TargetID	DHS	DMR	ENHANCER	MAPINFO	REGULATORY_FEATURE_GROUP	RELATION_TO_UCSC_CPG_ISLAND	UCSC_REFGENE_GROUP	UCSC_REFGENE_NAME	CHR	p-value	q-value
cg00040427	N/A	N/A	N/A	14044197	N/A	Island	Body;Body;Body	PODNL1;PODNL1;PODNL1	19	3.89E-10	5.63E-07		0.75188	0.71964	0.36484	0.80397	0.84856	0.73827	0.68415	0.509	0.73778	0.81259	0.44009	0.33945	0.74014	0.7963	0.13923	0.27233	0.79596	0.80466	0.76748	0.79932	0.73629	0.73645	0.82563	0.79783	0.79549	0.78657	0.77668	0.82289	0.83701	0.8268	0.89912	0.81436	0.73644	0.79082	0.79571	0.45446	0.82219
cg00183100	N/A	N/A	N/A	2006518	N/A	N_Shore	Body;Body;Body	MAD1L1;MAD1L1;MAD1L1	7	4.57E-10	6.33E-07		0.82885	0.81668	0.57472	0.87068	0.84232	0.85968	0.87294	0.35445	0.84775	0.84102	0.53846	0.4833	0.87653	0.87977	0.12479	0.48891	0.93119	0.86398	0.91294	0.84719	0.85273	0.8359	0.87533	0.86161	0.85988	0.84028	0.86334	0.8592	0.84775	0.82632	0.83765	0.82248	0.87647	0.9067	0.37614	0.1901	0.83771
cg00226822	N/A	CDMR	N/A	1157673	N/A	N_Shelf	N/A	N/A	4	4.56E-10	6.33E-07		0.57733	0.62838	0.167	0.61683	0.64677	0.52804	0.66159	0.42871	0.75379	0.59013	0.38306	0.31285	0.68424	0.62664	0.16864	0.25948	0.57394	0.67892	0.74473	0.56189	0.6777	0.58557	0.67442	0.58528	0.51434	0.53408	0.65714	0.65603	0.65302	0.76876	0.51028	0.73925	0.48847	0.66671	0.43589	0.37651	0.61756
cg00230502	N/A	N/A	N/A	119772381	N/A	Island	TSS200	CCDC60	12	3.37E-10	5.31E-07		0.1853	0.20906	0.73092	0.16344	0.15566	0.19488	0.17866	0.58652	0.12242	0.36263	0.30508	0.61278	0.23201	0.15877	0.84299	0.59626	0.1979	0.20305	0.32065	0.12282	0.1229	0.19585	0.14911	0.19999	0.11972	0.15996	0.27592	0.20616	0.20529	0.16669	0.086125	0.12172	0.2382	0.18362	0.52577	0.76514	0.17561
cg00233633	TRUE	N/A	TRUE	29153560	N/A	N/A	Body;Body	CPVL;CPVL	7	2.34E-11	1.45E-07		0.27852	0.19359	0.83335	0.29447	0.10476	0.2145	0.20687	0.64876	0.11448	0.19308	0.47834	0.65253	0.2971	0.12392	0.81913	0.67663	0.36943	0.29029	0.30022	0.16423	0.12133	0.24653	0.11266	0.2079	0.11155	0.15273	0.07601	0.22222	0.231	0.28706	0.13005	0.13698	0.31803	0.11537	0.49654	0.81859	0.13763
cg00409126	TRUE	N/A	N/A	67730128	Unclassified	N/A	N/A	N/A	5	3.64E-10	5.48E-07		0.27794	0.17475	0.70114	0.10482	0.038346	0.11567	0.14988	0.65976	0.087104	0.10963	0.56067	0.61644	0.059645	0.047057	0.8437	0.75954	0.34523	0.25272	0.62568	0.14409	0.12813	0.32431	0.19136	0.15513	0.074848	0.10676	0.060581	0.081689	0.12821	0.086258	0.16064	0.18257	0.22589	0.073426	0.48554	0.63385	0.079347
cg00537979	N/A	N/A	N/A	46876731	N/A	Island	Body;Body;1stExon	COL18A1;COL18A1;COL18A1	21	3.32E-10	5.26E-07		0.72984	0.75198	0.64485	0.78833	0.8771	0.70001	0.58986	0.52257	0.76863	0.84485	0.57712	0.53884	0.6722	0.8358	0.40949	0.47607	0.7688	0.75483	0.84709	0.79597	0.72609	0.80491	0.87521	0.77309	0.86975	0.84769	0.75352	0.7842	0.72927	0.924	0.90258	0.80904	0.58878	0.88781	0.57871	0.42611	0.90696
cg00553527	TRUE	N/A	N/A	89763816	Unclassified_Cell_type_specific	N_Shelf	Body	SPATA2L	16	5.98E-11	2.14E-07		0.95049	0.90906	0.27293	0.89607	0.93668	0.94538	0.84579	0.56376	0.96557	0.9523	0.52037	0.52584	0.84217	0.95655	0.26715	0.50465	0.88325	0.951	0.89372	0.9534	0.96684	0.96231	0.96779	0.93909	0.89703	0.96516	0.92235	0.88925	0.90334	0.93761	0.93098	0.95714	0.85508	0.93982	0.60119	0.31296	0.95613
cg00668890	N/A	N/A	TRUE	6449990	Promoter_Associated	N/A	Body	TNFRSF1A	12	2.49E-10	4.53E-07		0.084608	0.084102	0.72606	0.036361	0.026147	0.041183	0.08399	0.49657	0.056286	0.12829	0.58327	0.68922	0.088493	0.040453	0.82105	0.70046	0.073817	0.057963	0.098066	0.052062	0.052164	0.083867	0.034051	0.10392	0.042802	0.037449	0.052575	0.057647	0.037829	0.043931	0.090312	0.078172	0.12618	0.054644	0.46203	0.50665	0.046907
cg00786406	N/A	N/A	N/A	114474389	Promoter_Associated	S_Shore	5'UTR;5'UTR	HIPK1;HIPK1	1	8.57E-10	8.56E-07		0.23562	0.19461	0.67254	0.098732	0.081719	0.098003	0.20842	0.7176	0.18843	0.24562	0.48207	0.73397	0.25083	0.13332	0.83645	0.78692	0.22246	0.1273	0.2708	0.37456	0.092393	0.22631	0.090902	0.18267	0.17059	0.14981	0.2052	0.15158	0.14305	0.087757	0.15413	0.22445	0.19712	0.14902	0.42671	0.57881	0.030567
cg01005968	TRUE	N/A	N/A	45996460	Unclassified	N_Shore	5'UTR;Body;1stExon;Body	RTN2;RTN2;RTN2;RTN2	19	2.51E-10	4.54E-07		0.18787	0.21011	0.80893	0.10809	0.062207	0.11226	0.26269	0.69854	0.14718	0.15986	0.71161	0.70882	0.14518	0.18305	0.8203	0.54328	0.18201	0.14002	0.13287	0.11674	0.14336	0.15024	0.11418	0.159	0.19075	0.13437	0.11074	0.1104	0.13173	0.085717	0.23561	0.12665	0.13562	0.083817	0.61803	0.7566	0.13892
cg01007589	N/A	N/A	N/A	49894178	Unclassified_Cell_type_specific	S_Shelf	Body	CCDC155	19	2.96E-10	4.88E-07		0.67629	0.66762	0.1945	0.81436	0.56022	0.65428	0.76754	0.45705	0.3176	0.72744	0.3099	0.32571	0.85702	0.60721	0.14691	0.24186	0.75232	0.7132	0.80905	0.63315	0.73225	0.67774	0.83935	0.67823	0.64332	0.72331	0.63932	0.85615	0.78047	0.81088	0.62382	0.89502	0.77788	0.86299	0.40218	0.20129	0.87244
cg01105418	N/A	N/A	N/A	244214593	N/A	S_Shore	1stExon;5'UTR	ZNF238;ZNF238	1	7.29E-11	2.33E-07		0.59463	0.62332	0.43828	0.51278	0.63295	0.5016	0.69453	0.23479	0.74829	0.77388	0.3891	0.33414	0.72152	0.65958	0.10778	0.15185	0.56496	0.60457	0.65217	0.73713	0.70834	0.60005	0.71232	0.64987	0.7029	0.57929	0.80555	0.69769	0.61296	0.66047	0.80551	0.71622	0.42799	0.73852	0.52838	0.22412	0.79017
cg01113092	N/A	N/A	N/A	206750533	Unclassified	N/A	N/A	N/A	2	2.28E-13	3.85E-08		0.11795	0.068047	0.73794	0.049654	0.036126	0.092616	0.10888	0.58078	0.064838	0.080644	0.64284	0.58752	0.078733	0.096597	0.75123	0.69832	0.10188	0.082415	0.095895	0.070119	0.11471	0.14913	0.068479	0.06711	0.04489	0.19298	0.032339	0.049226	0.042979	0.031451	0.045952	0.097706	0.14451	0.086336	0.40173	0.50447	0.063241
cg01130922	N/A	N/A	TRUE	552776	N/A	N_Shelf	Body;Body	PDGFA;PDGFA	7	1.10E-09	9.55E-07		0.59371	0.57635	0.17246	0.58209	0.73698	0.50981	0.39231	0.36129	0.64596	0.66059	0.36159	0.32801	0.55203	0.47441	0.1276	0.42048	0.62125	0.61078	0.67971	0.66011	0.73466	0.57596	0.66489	0.58262	0.74427	0.71286	0.72001	0.63691	0.53205	0.60812	0.89039	0.71573	0.61146	0.68402	0.44208	0.34172	0.77774
cg01170045	N/A	RDMR	TRUE	60982832	N/A	S_Shore	N/A	N/A	14	6.93E-10	7.56E-07		0.25729	0.23053	0.75186	0.12514	0.083496	0.18215	0.31233	0.51129	0.50493	0.19902	0.67201	0.55371	0.17808	0.43717	0.78138	0.66949	0.16061	0.22545	0.24865	0.20891	0.15153	0.20328	0.080685	0.22455	0.11405	0.14962	0.21459	0.12756	0.18939	0.15197	0.061219	0.1238	0.21132	0.073429	0.50532	0.90278	0.097322
cg01382860	N/A	N/A	N/A	49700021	N/A	Island	Body	TRPM4	19	5.44E-10	6.91E-07		0.64831	0.71375	0.11888	0.72118	0.89692	0.6326	0.44159	0.43485	0.88219	0.81316	0.44692	0.43769	0.71394	0.7334	0.10884	0.26474	0.71004	0.70134	0.58075	0.79978	0.76741	0.70009	0.88426	0.66783	0.81547	0.81369	0.86859	0.74589	0.69525	0.69739	0.8607	0.90571	0.65331	0.86521	0.53883	0.33165	0.93594
cg01413054	TRUE	N/A	N/A	231658979	Unclassified_Cell_type_specific	N/A	Body;Body;Body	CAB39;CAB39;CAB39	2	5.89E-12	7.86E-08		0.26822	0.13459	0.84598	0.090342	0.06689	0.2356	0.12746	0.59772	0.16485	0.2242	0.7397	0.73672	0.30395	0.1042	0.8793	0.74836	0.21172	0.12522	0.19294	0.11514	0.12368	0.14223	0.39052	0.13131	0.18174	0.15228	0.15829	0.13016	0.17798	0.20069	0.15529	0.25913	0.18651	0.46141	0.46105	0.55919	0.29887
cg01415937	TRUE	N/A	TRUE	10134620	N/A	N/A	Body;Body	UBE4B;UBE4B	1	5.70E-10	6.97E-07		0.15958	0.10889	0.49827	0.10373	0.026264	0.11055	0.24753	0.59155	0.067053	0.082066	0.34206	0.49863	0.042553	0.040715	0.66133	0.50448	0.14758	0.12063	0.36199	0.081564	0.074437	0.21608	0.0704	0.096184	0.07393	0.086599	0.042215	0.067596	0.18804	0.029592	0.079788	0.10293	0.29222	0.044837	0.46797	0.64107	0.028774
cg01570265	N/A	N/A	TRUE	70180751	N/A	N/A	3'UTR	KIAA0247	14	1.00E-09	9.13E-07		0.70125	0.72953	0.10779	0.75529	0.74528	0.63253	0.68933	0.3612	0.81267	0.79498	0.36438	0.44892	0.61631	0.8735	0.14792	0.4841	0.74984	0.73943	0.71089	0.83233	0.74706	0.79993	0.80772	0.80703	0.86178	0.69764	0.88829	0.81514	0.69894	0.86038	0.712	0.87423	0.52709	0.86805	0.61051	0.49915	0.87962
cg01643250	N/A	N/A	N/A	15292485	N/A	Island	Body	NOTCH3	19	3.77E-10	5.53E-07		0.90701	0.84698	0.38056	0.93811	0.94491	0.94466	0.88193	0.62857	0.939	0.94357	0.54341	0.53791	0.96891	0.94037	0.21266	0.39914	0.9571	0.919	0.89597	0.91782	0.76777	0.89576	0.94453	0.90075	0.93629	0.95682	0.94295	0.94856	0.86244	0.95597	0.95883	0.94169	0.8942	0.86588	0.83604	0.4344	0.96466
cg01644518	N/A	N/A	N/A	40889848	N/A	Island	Body	HIPK4	19	1.72E-10	3.75E-07		0.71367	0.69639	0.24235	0.63847	0.61892	0.66884	0.61732	0.46746	0.56123	0.75636	0.41166	0.33411	0.81897	0.7633	0.23501	0.28839	0.66259	0.69441	0.81584	0.74067	0.84791	0.57129	0.70417	0.63332	0.79981	0.67419	0.82177	0.70333	0.70885	0.78996	0.81836	0.80715	0.92347	0.7746	0.47884	0.39334	0.84767
cg01886125	N/A	N/A	TRUE	110054030	N/A	N/A	Body	SH3RF3	2	9.46E-10	8.92E-07		0.72506	0.59636	0.18507	0.68993	0.77052	0.5999	0.54102	0.52559	0.7826	0.7207	0.43361	0.46363	0.67162	0.68211	0.21581	0.25982	0.71831	0.66645	0.73099	0.80291	0.77359	0.75572	0.78006	0.65299	0.80307	0.60614	0.83522	0.7672	0.70746	0.89834	0.59827	0.80437	0.73976	0.81262	0.57489	0.24028	0.88738
cg01916918	N/A	N/A	TRUE	27461199	N/A	N/A	Body;Body;Body	CLU;CLU;CLU	8	7.15E-10	7.63E-07		0.65286	0.64385	0.089141	0.67254	0.77807	0.59252	0.61063	0.37027	0.51791	0.6527	0.32409	0.30977	0.73346	0.70995	0.11945	0.64333	0.68546	0.65526	0.6797	0.73451	0.77415	0.69691	0.82022	0.58684	0.72001	0.71628	0.68262	0.64924	0.61101	0.77586	0.79388	0.81695	0.6912	0.80128	0.47868	0.44538	0.82882
cg02027561	N/A	N/A	N/A	126110790	N/A	N_Shore	TSS1500;TSS1500	NCOA7;NCOA7	6	8.60E-10	8.56E-07		0.69796	0.69396	0.17633	0.63226	0.63922	0.67387	0.78875	0.44216	0.75741	0.69894	0.37598	0.40584	0.64559	0.82345	0.2084	0.24249	0.71048	0.6761	0.69565	0.7873	0.65881	0.72783	0.62987	0.72008	0.66538	0.54282	0.64466	0.61873	0.65527	0.58341	0.66169	0.51397	0.74229	0.51279	0.48574	0.24529	0.64878
cg02107844	TRUE	N/A	TRUE	92612836	N/A	N/A	Body;Body	SLCO3A1;SLCO3A1	15	8.22E-10	8.35E-07		0.50226	0.29564	0.75935	0.3668	0.14101	0.22764	0.2688	0.4785	0.25551	0.39166	0.7258	0.65629	0.26004	0.2023	0.84434	0.53981	0.47292	0.35806	0.33757	0.22317	0.17611	0.37535	0.15753	0.36948	0.28297	0.23431	0.2815	0.42568	0.35889	0.24487	0.16642	0.37092	0.58656	0.31979	0.66507	0.73679	0.29553
cg02225720	N/A	N/A	N/A	3623472	N/A	N_Shelf	Body	ITGAE	17	8.08E-11	2.50E-07		0.36211	0.32271	0.7824	0.31328	0.14923	0.33201	0.54992	0.60584	0.17967	0.35499	0.5625	0.70686	0.26172	0.24752	0.82269	0.6515	0.34329	0.32456	0.36963	0.2504	0.1678	0.31749	0.22485	0.30813	0.17999	0.31636	0.18458	0.2852	0.31619	0.10101	0.29942	0.18142	0.25144	0.12134	0.44361	0.74077	0.070743
cg02259934	N/A	N/A	N/A	4566484	N/A	Island	N/A	N/A	19	4.41E-11	1.77E-07		0.87262	0.90472	0.33663	0.86635	0.86871	0.93245	0.82859	0.54588	0.78223	0.87188	0.45391	0.4456	0.88306	0.92818	0.18781	0.34427	0.9001	0.92097	0.91414	0.8314	0.93887	0.87965	0.84575	0.87578	0.86812	0.82798	0.79325	0.85229	0.86348	0.88636	0.73323	0.94928	0.8632	0.94637	0.57346	0.30366	0.94051
cg02309868	N/A	N/A	N/A	35741001	Promoter_Associated	S_Shore	Body;Body;Body	LSR;LSR;LSR	19	8.19E-10	8.35E-07		0.62841	0.61155	0.17461	0.60753	0.50254	0.61618	0.57722	0.44783	0.54283	0.67729	0.34497	0.33596	0.61675	0.54917	0.15472	0.49928	0.70849	0.65001	0.72926	0.73597	0.69796	0.68123	0.65982	0.63249	0.67997	0.63345	0.69456	0.67513	0.67344	0.76003	0.74189	0.68453	0.76799	0.70117	0.48431	0.16694	0.76212
cg02339793	N/A	CDMR	N/A	79225573	Gene_Associated_Cell_type_specific	N/A	Body;Body	SLC38A10;SLC38A10	17	8.10E-12	8.92E-08		0.8663	0.78901	0.10195	0.84261	0.80342	0.83629	0.84811	0.51938	0.78516	0.75383	0.31665	0.35682	0.83433	0.84934	0.11236	0.33236	0.80016	0.86953	0.91636	0.8449	0.88576	0.81198	0.78735	0.81609	0.83489	0.87439	0.75837	0.86866	0.82365	0.77458	0.84517	0.8577	0.83501	0.77931	0.37199	0.1274	0.75312
cg02418175	N/A	N/A	N/A	134549875	N/A	Island	Body	INPP5A	10	2.06E-10	4.13E-07		0.75362	0.73683	0.29841	0.70458	0.77665	0.7985	0.83113	0.49674	0.77684	0.79663	0.35885	0.37549	0.79853	0.8078	0.56715	0.2935	0.82732	0.78621	0.72506	0.76177	0.81669	0.76439	0.7681	0.77297	0.75928	0.70495	0.70493	0.6949	0.79989	0.75627	0.68415	0.86453	0.77371	0.82173	0.37037	0.18175	0.84142
cg02505015	N/A	N/A	TRUE	121197625	N/A	N/A	N/A	N/A	12	1.44E-11	1.21E-07		0.55958	0.58229	0.14522	0.6022	0.82145	0.51237	0.50661	0.28369	0.58349	0.77705	0.50865	0.41902	0.65954	0.53606	0.15482	0.3915	0.56151	0.57243	0.72238	0.65427	0.75702	0.67591	0.7299	0.61032	0.78875	0.76546	0.77273	0.64938	0.58573	0.71315	0.82754	0.64181	0.79863	0.65948	0.38615	0.26607	0.68466
cg02527886	N/A	N/A	N/A	2968316	N/A	Island	Body	CARD11	7	1.58E-11	1.21E-07		0.96024	0.97569	0.084262	0.97648	0.97637	0.96249	0.93428	0.54927	0.93548	0.9755	0.42923	0.37017	0.98339	0.89625	0.13685	0.29218	0.97681	0.96318	0.98193	0.9738	0.98262	0.97042	0.98532	0.96755	0.98344	0.98333	0.97932	0.97773	0.96601	0.96945	0.95222	0.98342	0.9727	0.97634	0.66469	0.22744	0.96831
cg02726819	N/A	N/A	N/A	158800869	N/A	S_Shore	TSS200	LOC154822	7	1.07E-09	9.44E-07		0.64911	0.72901	0.12563	0.73536	0.71162	0.78037	0.69125	0.38753	0.74433	0.71563	0.33304	0.27017	0.76186	0.7816	0.34757	0.25574	0.70982	0.6768	0.83995	0.56676	0.61786	0.65191	0.78516	0.67901	0.69668	0.66778	0.77971	0.70035	0.72028	0.78597	0.53235	0.76745	0.58738	0.83972	0.55415	0.33914	0.81406
cg02785561	N/A	N/A	N/A	10262221	N/A	Island	Body;Body;Body	MSRA;MSRA;MSRA	8	5.16E-10	6.71E-07		0.74398	0.72375	0.079545	0.7293	0.76421	0.72524	0.78193	0.53995	0.59115	0.73554	0.44765	0.40747	0.70196	0.7802	0.13325	0.26585	0.71824	0.72968	0.75548	0.79749	0.76895	0.76007	0.79107	0.70866	0.68418	0.79261	0.777	0.77829	0.70137	0.75151	0.60387	0.76295	0.65151	0.75239	0.54562	0.15034	0.85906
cg02882504	N/A	N/A	N/A	3236323	N/A	N_Shelf	N/A	N/A	16	1.16E-09	9.90E-07		0.59789	0.62111	0.19721	0.62999	0.70822	0.50884	0.55398	0.36006	0.65446	0.64319	0.40373	0.53894	0.68308	0.69434	0.2883	0.57978	0.62538	0.59847	0.54852	0.71052	0.72242	0.53161	0.69366	0.58856	0.6701	0.59085	0.63614	0.60979	0.61001	0.61362	0.71965	0.74421	0.60408	0.7472	0.49234	0.25685	0.70851
cg02900183	N/A	N/A	N/A	16284421	N/A	N/A	TSS200	CIB3	19	7.66E-10	8.03E-07		0.60543	0.63368	0.11763	0.55894	0.75305	0.55793	0.592	0.19274	0.47697	0.72348	0.40643	0.45478	0.74506	0.61117	0.29869	0.19408	0.65768	0.59653	0.49545	0.71048	0.78931	0.5845	0.7406	0.60796	0.69311	0.75332	0.77635	0.59356	0.51474	0.71729	0.84024	0.76941	0.7168	0.81556	0.40899	0.24222	0.82135
cg02921122	TRUE	N/A	N/A	126712074	N/A	Island	Body;Body;Body	CTBP2;CTBP2;CTBP2	10	6.73E-10	7.55E-07		0.59472	0.61175	0.28449	0.53742	0.76093	0.54176	0.56177	0.49026	0.78263	0.82226	0.44363	0.48415	0.56852	0.78444	0.32175	0.37847	0.65105	0.60757	0.50571	0.78756	0.86848	0.6814	0.81442	0.65929	0.73247	0.78334	0.80117	0.61642	0.51714	0.75197	0.89581	0.70205	0.65806	0.78007	0.52581	0.35278	0.86326
cg02989244	N/A	DMR	N/A	28657270	Unclassified	N/A	N/A	N/A	10	1.08E-09	9.47E-07		0.1244	0.15368	0.66924	0.087525	0.044825	0.064419	0.18078	0.30968	0.17232	0.059093	0.62306	0.62836	0.085068	0.16624	0.81501	0.37839	0.16065	0.138	0.11732	0.086157	0.12654	0.12969	0.15436	0.080181	0.04243	0.033658	0.22954	0.075863	0.079274	0.25458	0.15764	0.16166	0.14458	0.069201	0.39893	0.71273	0.061198
cg03003434	TRUE	N/A	TRUE	159141722	Unclassified_Cell_type_specific	N/A	Body	SYTL3	6	9.38E-11	2.58E-07		0.44534	0.21389	0.62857	0.31381	0.063621	0.24161	0.37697	0.68373	0.14267	0.17393	0.6318	0.72952	0.24178	0.10711	0.8645	0.41078	0.32149	0.31289	0.63967	0.079979	0.11965	0.26822	0.080826	0.17316	0.13631	0.098097	0.087326	0.21121	0.31988	0.067925	0.1897	0.14682	0.26604	0.098461	0.57842	0.44061	0.040884
cg03037969	N/A	N/A	N/A	1277814	Unclassified_Cell_type_specific	S_Shore	Body	SNPH	20	2.07E-10	4.13E-07		0.81737	0.81298	0.51316	0.86835	0.87941	0.77849	0.72422	0.52315	0.74822	0.83049	0.46958	0.46121	0.77901	0.86451	0.26883	0.59493	0.81672	0.8386	0.86817	0.73624	0.84019	0.84297	0.82095	0.81512	0.88044	0.84401	0.86301	0.84497	0.86531	0.84286	0.88351	0.80396	0.86003	0.86353	0.62278	0.64202	0.86633
cg03062252	TRUE	N/A	N/A	37616598	Unclassified_Cell_type_specific	Island	Body	MDGA1	6	2.47E-10	4.53E-07		0.18426	0.16875	0.66848	0.050612	0.38303	0.10483	0.10829	0.51485	0.078068	0.23193	0.66227	0.72837	0.27895	0.15429	0.83352	0.72363	0.12657	0.15441	0.20687	0.092353	0.078106	0.18105	0.17094	0.14018	0.04933	0.30492	0.22185	0.065116	0.12149	0.10269	0.36292	0.074922	0.22802	0.22768	0.60776	0.68367	0.15445
cg03337430	N/A	N/A	TRUE	226012507	N/A	N/A	TSS1500;5'UTR	EPHX1;EPHX1	1	4.97E-10	6.57E-07		0.89728	0.83834	0.12787	0.86938	0.89117	0.80752	0.78879	0.59961	0.89801	0.84406	0.40842	0.50204	0.90423	0.84892	0.16269	0.76042	0.9201	0.8969	0.86294	0.89688	0.89387	0.88095	0.91105	0.87945	0.88847	0.85812	0.89473	0.88201	0.85918	0.8773	0.77461	0.85387	0.78624	0.90365	0.50797	0.10757	0.90266
cg03394422	N/A	N/A	N/A	75389280	Promoter_Associated	N_Shore	TSS200	RPS6KL1	14	7.05E-10	7.60E-07		0.76918	0.75794	0.33169	0.77258	0.64351	0.79358	0.76444	0.35528	0.49402	0.8138	0.41637	0.47362	0.77727	0.80008	0.18836	0.44667	0.80935	0.77718	0.77311	0.79649	0.74024	0.73978	0.72957	0.75007	0.78317	0.77214	0.77764	0.79544	0.80313	0.68042	0.77468	0.77819	0.87001	0.73296	0.53708	0.36753	0.80363
cg03406367	N/A	N/A	TRUE	124948068	N/A	N_Shelf	Body;Body	NCOR2;NCOR2	12	1.24E-10	3.09E-07		0.674	0.68381	0.068587	0.59696	0.71327	0.65466	0.6727	0.39577	0.75767	0.74376	0.33303	0.42067	0.78055	0.70369	0.10559	0.22194	0.73161	0.65848	0.72787	0.68175	0.67685	0.71319	0.79514	0.71202	0.74013	0.67499	0.75952	0.76188	0.63532	0.78407	0.69915	0.85375	0.85548	0.81191	0.41342	0.20417	0.81499
cg03530074	N/A	N/A	TRUE	114536223	N/A	N/A	Body	VTI1A	10	1.10E-10	2.85E-07		0.85304	0.73208	0.12096	0.86897	0.88223	0.86607	0.85728	0.53765	0.82185	0.81958	0.47538	0.44173	0.8191	0.86346	0.17845	0.22471	0.78665	0.81858	0.88807	0.81769	0.8569	0.8058	0.8573	0.8193	0.84026	0.86796	0.85888	0.8495	0.82185	0.86761	0.693	0.87588	0.81349	0.84143	0.61297	0.35585	0.82854
cg03548415	N/A	CDMR	TRUE	111991342	N/A	N/A	N/A	N/A	11	7.17E-11	2.33E-07		0.35474	0.18674	0.8217	0.1957	0.22695	0.17377	0.22861	0.5839	0.17682	0.23584	0.46284	0.65446	0.25749	0.35863	0.82651	0.54213	0.4011	0.25662	0.31204	0.20975	0.26838	0.27287	0.12289	0.17386	0.14801	0.20814	0.14345	0.18142	0.2672	0.10166	0.32062	0.17051	0.30484	0.19237	0.5795	0.56077	0.084025
cg03568017	TRUE	N/A	TRUE	75315503	Promoter_Associated	N/A	5'UTR;TSS200;Body	SEPT9;SEPT9;SEPT9	17	6.82E-10	7.56E-07		0.094072	0.089286	0.61282	0.047642	0.037705	0.096133	0.089801	0.50502	0.096086	0.09339	0.46999	0.60826	0.094903	0.090241	0.75005	0.49674	0.11528	0.090541	0.091435	0.077405	0.067788	0.091404	0.085121	0.088974	0.043916	0.060078	0.1566	0.062573	0.049163	0.040502	0.058212	0.10467	0.11437	0.070416	0.40532	0.52481	0.064053
cg03814872	N/A	N/A	N/A	7541066	Unclassified_Cell_type_specific	N_Shore	TSS1500;TSS1500	DSP;DSP	6	1.11E-09	9.63E-07		0.57431	0.5503	0.86881	0.35119	0.74604	0.64334	0.47006	0.81671	0.25419	0.43483	0.77766	0.777	0.34158	0.33729	0.9056	0.51324	0.52232	0.49679	0.45165	0.59215	0.60351	0.47239	0.45561	0.55928	0.4391	0.41912	0.31107	0.33315	0.48712	0.3213	0.47126	0.35552	0.39297	0.36459	0.66906	0.71822	0.35096
cg03851835	TRUE	N/A	TRUE	107711742	Promoter_Associated_Cell_type_specific	N/A	Body	SLC35F2	11	4.16E-12	7.34E-08		0.19585	0.10136	0.73972	0.12408	0.063771	0.092825	0.090035	0.56457	0.079816	0.13043	0.39797	0.38467	0.10278	0.08441	0.79094	0.7224	0.10766	0.1056	0.1418	0.080589	0.10406	0.10716	0.076292	0.1	0.073188	0.061338	0.080067	0.076223	0.070308	0.054646	0.22106	0.10397	0.15788	0.087022	0.32225	0.56084	0.090755
cg03971338	N/A	N/A	N/A	79224178	N/A	N/A	Body	SLC38A10	17	1.40E-10	3.34E-07		0.8601	0.86113	0.29173	0.92384	0.94311	0.85959	0.85716	0.55233	0.88756	0.84502	0.49618	0.43404	0.86735	0.88739	0.14562	0.85294	0.88864	0.87012	0.89205	0.89299	0.88578	0.8564	0.88285	0.8133	0.91996	0.92474	0.90063	0.92539	0.915	0.92765	0.95314	0.86127	0.85038	0.8845	0.56726	0.27371	0.91348
cg03984009	TRUE	N/A	N/A	136172553	N/A	N/A	TSS1500	PDE7B	6	9.40E-10	8.92E-07		0.23591	0.14059	0.73282	0.15759	0.062064	0.14211	0.13913	0.52608	0.10145	0.22212	0.40274	0.59622	0.26123	0.16008	0.85144	0.69689	0.27508	0.17371	0.23454	0.17656	0.094644	0.17643	0.16678	0.17565	0.10597	0.15194	0.1195	0.18504	0.15384	0.10468	0.15551	0.13863	0.17234	0.14339	0.44127	0.30883	0.12676
cg04304639	N/A	N/A	N/A	73836075	N/A	N/A	Body	UNC13D	17	4.92E-11	1.89E-07		0.77176	0.81081	0.64624	0.7942	0.80003	0.74966	0.80891	0.74486	0.80732	0.85405	0.57495	0.77049	0.8018	0.83194	0.60371	0.69303	0.81485	0.83945	0.88666	0.81862	0.85291	0.82977	0.83276	0.83195	0.81747	0.84151	0.83647	0.83318	0.80847	0.82868	0.94445	0.83806	0.88016	0.86737	0.68178	0.67538	0.87313
cg04387396	N/A	N/A	TRUE	72593165	N/A	N/A	Body	SGPL1	10	1.49E-10	3.44E-07		0.06897	0.06988	0.42166	0.033931	0.044977	0.038081	0.070611	0.29094	0.077535	0.07957	0.4555	0.49884	0.084646	0.042004	0.64605	0.43958	0.073884	0.045939	0.10006	0.056653	0.098725	0.093678	0.064692	0.058311	0.033721	0.039571	0.054329	0.038975	0.036308	0.022862	0.071445	0.076289	0.084823	0.036089	0.33708	0.79231	0.043164
cg04391186	N/A	N/A	TRUE	24446070	N/A	N/A	N/A	N/A	7	1.92E-11	1.32E-07		0.40059	0.32413	0.81215	0.35035	0.17087	0.51174	0.25221	0.65108	0.24837	0.27432	0.76603	0.77287	0.41232	0.38233	0.86151	0.70034	0.51126	0.34424	0.53649	0.25993	0.16707	0.34302	0.2604	0.23017	0.18079	0.32036	0.45025	0.3108	0.38516	0.27308	0.35649	0.19596	0.39535	0.24533	0.60512	0.41232	0.18142
cg04622125	N/A	N/A	N/A	46876658	N/A	Island	Body;Body;1stExon	COL18A1;COL18A1;COL18A1	21	6.16E-11	2.14E-07		0.67571	0.68189	0.63007	0.76225	0.83021	0.60977	0.66491	0.39989	0.70172	0.76761	0.50057	0.43525	0.67304	0.8189	0.27879	0.38834	0.69112	0.73606	0.8095	0.7788	0.65446	0.73237	0.75207	0.69282	0.74247	0.75832	0.67539	0.71835	0.73333	0.78841	0.79369	0.73498	0.73168	0.72443	0.52168	0.36321	0.7765
cg04650676	TRUE	N/A	TRUE	75315486	Promoter_Associated	N/A	5'UTR;TSS200;Body	SEPT9;SEPT9;SEPT9	17	9.97E-10	9.13E-07		0.060115	0.047643	0.77917	0.037027	0.029877	0.051172	0.069881	0.66456	0.047005	0.063437	0.67254	0.71699	0.054245	0.037938	0.87848	0.63157	0.062174	0.053087	0.092241	0.040077	0.042736	0.075686	0.055641	0.083896	0.054217	0.050143	0.10827	0.061089	0.033648	0.044404	0.13076	0.11736	0.090316	0.048041	0.45719	0.76135	0.053845
cg04678916	N/A	N/A	N/A	54900910	N/A	N/A	N/A	N/A	2	1.27E-10	3.13E-07		0.17487	0.10592	0.58904	0.10049	0.064632	0.1028	0.108	0.57114	0.086256	0.18116	0.68845	0.69836	0.14395	0.096055	0.86486	0.76912	0.15136	0.10132	0.19519	0.091448	0.052599	0.16197	0.10379	0.18523	0.105	0.12292	0.13729	0.087805	0.12482	0.12491	0.19559	0.18382	0.17857	0.062303	0.51753	0.77392	0.067003
cg04865998	N/A	N/A	N/A	906965	Unclassified_Cell_type_specific	S_Shore	Body;Body	PLEKHN1;PLEKHN1	1	2.20E-10	4.26E-07		0.64388	0.57449	0.19473	0.63053	0.81851	0.56251	0.64324	0.41053	0.76214	0.60648	0.37368	0.33805	0.6532	0.77995	0.19056	0.30681	0.657	0.65462	0.60874	0.6752	0.58324	0.62311	0.57852	0.62374	0.6891	0.57021	0.69487	0.66962	0.61812	0.80044	0.71566	0.80035	0.60683	0.74064	0.53812	0.48422	0.8395
cg04944904	N/A	N/A	N/A	51845941	Unclassified_Cell_type_specific	S_Shelf	TSS1500	VSIG10L	19	2.54E-11	1.45E-07		0.5376	0.64147	0.45365	0.674	0.75572	0.58683	0.57806	0.43969	0.7009	0.68091	0.50924	0.33972	0.72678	0.59405	0.29937	0.27817	0.54532	0.61725	0.55042	0.7367	0.70747	0.62749	0.66018	0.7172	0.76006	0.81005	0.76172	0.69433	0.68458	0.74469	0.8016	0.60165	0.60995	0.63112	0.54911	0.29837	0.67581
cg05089968	N/A	N/A	N/A	166722773	N/A	S_Shore	TSS1500	PRR18	6	2.71E-11	1.47E-07		0.74026	0.70516	0.084206	0.72237	0.79428	0.65285	0.64221	0.45915	0.44575	0.75097	0.3272	0.36626	0.62673	0.83238	0.10516	0.3183	0.76272	0.73183	0.70595	0.7486	0.85878	0.70792	0.83794	0.72307	0.75723	0.81775	0.78115	0.6721	0.70745	0.79689	0.75595	0.78692	0.6435	0.82368	0.39161	0.17625	0.8386
cg05117638	N/A	N/A	TRUE	113952661	Unclassified_Cell_type_specific	N/A	N/A	N/A	6	1.93E-10	3.99E-07		0.49113	0.46815	0.88124	0.2671	0.27304	0.33004	0.41672	0.66874	0.50256	0.26799	0.65067	0.71445	0.36379	0.40619	0.89403	0.82639	0.42909	0.45118	0.38825	0.45468	0.28834	0.37368	0.06191	0.31489	0.21704	0.23746	0.25018	0.23982	0.32911	0.20179	0.37397	0.14463	0.36295	0.11993	0.65933	0.76232	0.081514
cg05156137	TRUE	N/A	TRUE	35898975	N/A	N/A	5'UTR;Body;1stExon	RCAN1;RCAN1;RCAN1	21	8.35E-11	2.50E-07		0.14267	0.16015	0.80536	0.10109	0.05547	0.13539	0.10888	0.54224	0.087526	0.1692	0.44461	0.63923	0.16416	0.08754	0.84814	0.74735	0.16744	0.13614	0.081111	0.095034	0.097418	0.15208	0.26032	0.18924	0.11629	0.13178	0.081822	0.11304	0.12002	0.12064	0.14102	0.25542	0.14086	0.22233	0.5092	0.72947	0.35797
cg05212464	TRUE	N/A	N/A	154071076	N/A	S_Shore	N/A	N/A	5	5.78E-10	7.01E-07		0.31251	0.21086	0.70188	0.18621	0.090673	0.27531	0.10747	0.48925	0.16485	0.40663	0.5362	0.56586	0.29174	0.17808	0.7462	0.67892	0.34517	0.20363	0.19791	0.2773	0.17256	0.34146	0.34357	0.31473	0.19959	0.29964	0.18985	0.21016	0.18638	0.14827	0.13853	0.37614	0.21186	0.34322	0.30605	0.70489	0.24308
cg05308970	N/A	N/A	N/A	85318420	N/A	S_Shore	N/A	N/A	16	3.96E-11	1.70E-07		0.62963	0.67897	0.17688	0.7786	0.54457	0.63566	0.83131	0.42509	0.52325	0.67373	0.43844	0.39468	0.79012	0.80663	0.29227	0.2876	0.7588	0.72475	0.65578	0.60767	0.64754	0.69303	0.76908	0.70332	0.688	0.74436	0.79079	0.73891	0.77739	0.7924	0.73957	0.70392	0.9269	0.7994	0.48843	0.19532	0.77993
cg05309989	TRUE	N/A	TRUE	50527872	Unclassified_Cell_type_specific	N/A	N/A	N/A	14	1.51E-11	1.21E-07		0.1151	0.080489	0.33991	0.050241	0.046043	0.058559	0.12955	0.64258	0.08354	0.093267	0.60383	0.51615	0.097874	0.093225	0.82138	0.69187	0.15619	0.077936	0.17166	0.073751	0.063275	0.11689	0.0667	0.091932	0.058256	0.07057	0.056637	0.060006	0.072985	0.042248	0.07863	0.082964	0.20787	0.045409	0.38639	0.66046	0.045643
cg05349059	N/A	N/A	TRUE	134694753	N/A	N/A	N/A	N/A	6	4.83E-10	6.54E-07		0.1034	0.064942	0.28567	0.13245	0.059552	0.049039	0.10385	0.432	0.085419	0.10353	0.19366	0.4876	0.1347	0.061158	0.54444	0.35733	0.10699	0.059013	0.10453	0.054919	0.060158	0.11243	0.040879	0.10865	0.084587	0.074945	0.072832	0.11549	0.069747	0.053702	0.12031	0.074731	0.1211	0.067479	0.41439	0.48707	0.049957
cg05578056	N/A	N/A	N/A	962909	N/A	Island	Body	LMF1	16	3.51E-10	5.38E-07		0.7324	0.82268	0.11899	0.77114	0.85761	0.82526	0.78534	0.49625	0.78603	0.85037	0.41365	0.37413	0.84731	0.81586	0.16529	0.29148	0.86432	0.79953	0.81492	0.83521	0.83184	0.72272	0.86121	0.8079	0.82897	0.87357	0.83853	0.85423	0.83403	0.84591	0.87602	0.86422	0.84648	0.80509	0.43401	0.45576	0.83884
cg05689413	TRUE	N/A	N/A	41885417	N/A	N_Shelf	Body	MED20	6	6.25E-10	7.23E-07		0.24398	0.24099	0.61569	0.20211	0.089063	0.23071	0.14323	0.54057	0.1453	0.24315	0.30302	0.69027	0.36256	0.15886	0.79593	0.6307	0.23499	0.22707	0.21099	0.15636	0.20371	0.22185	0.26477	0.26016	0.1504	0.18518	0.1232	0.2008	0.24895	0.17932	0.28767	0.31489	0.18113	0.29122	0.44667	0.63763	0.27923
cg05696969	N/A	N/A	TRUE	145326228	Unclassified_Cell_type_specific	N/A	Body	SH3RF2	5	3.41E-10	5.33E-07		0.52541	0.38286	0.86108	0.32429	0.29742	0.50172	0.40502	0.67768	0.21314	0.38264	0.65341	0.66845	0.37829	0.28504	0.88128	0.82842	0.54166	0.487	0.51682	0.32669	0.26738	0.46751	0.28187	0.37701	0.2458	0.31413	0.20562	0.3641	0.51919	0.27962	0.30645	0.33395	0.42274	0.36945	0.49064	0.666	0.38547
cg05963604	N/A	N/A	N/A	57263543	Promoter_Associated	S_Shore	Body	APPL1	3	9.35E-10	8.92E-07		0.13848	0.10828	0.33263	0.078935	0.097987	0.079828	0.16131	0.42774	0.070503	0.15244	0.40091	0.35711	0.12907	0.094095	0.32792	0.60776	0.11851	0.071499	0.12604	0.12267	0.11334	0.15453	0.08905	0.20554	0.096153	0.10677	0.11366	0.10538	0.10054	0.08701	0.23692	0.077366	0.13835	0.086852	0.29806	0.39006	0.060124
cg05999993	N/A	N/A	N/A	36764205	Promoter_Associated_Cell_type_specific	N/A	TSS200	AOAH	7	7.06E-11	2.33E-07		0.11989	0.12947	0.35943	0.071152	0.15033	0.095658	0.15625	0.39253	0.084259	0.074879	0.62518	0.61692	0.14148	0.29445	0.69884	0.54423	0.22407	0.11711	0.076311	0.076053	0.085817	0.16248	0.054152	0.10738	0.056108	0.065794	0.079143	0.067893	0.072653	0.10252	0.047697	0.055091	0.26127	0.090012	0.46835	0.76721	0.046657
cg06135495	N/A	N/A	N/A	47338985	N/A	N_Shore	Body;TSS1500	ACAA2;SCARNA17	18	4.16E-11	1.73E-07		0.75652	0.73078	0.21331	0.8097	0.80448	0.81031	0.69952	0.38043	0.79537	0.76502	0.41537	0.47	0.81118	0.7644	0.16959	0.29514	0.71575	0.72517	0.71398	0.76066	0.81763	0.76106	0.74863	0.77775	0.86501	0.81009	0.84083	0.76831	0.80516	0.82343	0.84313	0.79645	0.5474	0.78726	0.48009	0.19609	0.84986
cg06233593	N/A	N/A	N/A	337645	N/A	S_Shore	3'UTR;3'UTR	AXIN1;AXIN1	16	2.43E-10	4.53E-07		0.80239	0.80602	0.34065	0.81424	0.58782	0.78667	0.62541	0.47073	0.7698	0.82627	0.46666	0.49607	0.67152	0.85545	0.26068	0.50953	0.79711	0.81128	0.82049	0.8025	0.71483	0.83943	0.87806	0.83228	0.85233	0.80799	0.86916	0.78004	0.8428	0.85475	0.87803	0.83307	0.82784	0.77838	0.54037	0.33973	0.8514
cg06318274	N/A	N/A	TRUE	86150813	N/A	N/A	Body;Body	AKAP13;AKAP13	15	6.43E-11	2.20E-07		0.16228	0.13231	0.37574	0.1239	0.080189	0.12151	0.13651	0.32603	0.11438	0.14656	0.39066	0.45178	0.18194	0.11439	0.6218	0.34575	0.18275	0.12708	0.17808	0.1548	0.11025	0.12454	0.10999	0.14497	0.070054	0.07867	0.075564	0.11369	0.14789	0.061385	0.10137	0.15114	0.25327	0.10448	0.41379	0.40702	0.11383
cg06320418	N/A	N/A	N/A	766888	Unclassified_Cell_type_specific	N_Shore	Body	METRN	16	7.81E-10	8.11E-07		0.79079	0.62737	0.19034	0.80202	0.8419	0.82292	0.82023	0.4036	0.83557	0.76196	0.45098	0.4122	0.78496	0.86567	0.20603	0.22139	0.77488	0.77604	0.92901	0.88159	0.84372	0.7769	0.88189	0.77894	0.83757	0.76114	0.81854	0.87996	0.78034	0.87317	0.9605	0.8591	0.80063	0.88243	0.60198	0.13684	0.89164
cg06410158	N/A	N/A	N/A	134549036	N/A	N_Shore	Body	INPP5A	10	1.71E-11	1.21E-07		0.56193	0.63457	0.34787	0.64	0.61528	0.64099	0.62859	0.4909	0.69341	0.62212	0.39702	0.38077	0.76159	0.73943	0.36444	0.29927	0.59397	0.67435	0.58055	0.62428	0.7019	0.64811	0.68952	0.65127	0.67635	0.65219	0.69137	0.65897	0.69694	0.74302	0.69198	0.6718	0.65157	0.77958	0.62195	0.40939	0.78269
cg06433467	TRUE	DMR	N/A	67730071	Unclassified	N/A	N/A	N/A	5	4.92E-10	6.54E-07		0.26889	0.14037	0.52552	0.15268	0.046161	0.12132	0.16621	0.65368	0.090642	0.0946	0.50523	0.6226	0.12212	0.048226	0.803	0.75055	0.32979	0.20297	0.64538	0.10671	0.093089	0.26667	0.16441	0.11029	0.11952	0.12373	0.055281	0.10376	0.15834	0.1215	0.15398	0.17354	0.1779	0.24565	0.47525	0.70842	0.085699
cg06434255	N/A	N/A	N/A	29556229	N/A	N/A	1stExon	OR2H2	6	1.04E-09	9.30E-07		0.75972	0.7056	0.17649	0.79865	0.85451	0.77913	0.74865	0.37192	0.43897	0.75191	0.39752	0.34562	0.63378	0.61489	0.1662	0.23419	0.7264	0.76507	0.71625	0.63412	0.81743	0.73683	0.68075	0.69741	0.79282	0.71943	0.74086	0.78198	0.79904	0.74368	0.86328	0.79732	0.80785	0.75924	0.47324	0.26426	0.80414
cg06447341	N/A	N/A	TRUE	32452930	N/A	N/A	N/A	N/A	1	1.16E-09	9.90E-07		0.67985	0.60771	0.20616	0.50884	0.54298	0.55815	0.70797	0.32907	0.43144	0.679	0.33878	0.32119	0.65179	0.66814	0.11887	0.26724	0.66669	0.60055	0.71238	0.61144	0.69121	0.62293	0.58882	0.63072	0.62347	0.62359	0.66951	0.61462	0.53418	0.54414	0.42484	0.62556	0.74227	0.60301	0.34964	0.21672	0.59749
cg06590173	TRUE	RDMR	N/A	16189360	Unclassified	S_Shore	Body;Body	TPM4;TPM4	19	2.15E-11	1.40E-07		0.061253	0.06712	0.54593	0.045448	0.036449	0.093944	0.047481	0.51567	0.055359	0.073343	0.43758	0.68276	0.060079	0.070861	0.57954	0.3556	0.10881	0.07017	0.073979	0.054253	0.091631	0.069035	0.078748	0.073544	0.047399	0.04974	0.03686	0.047406	0.063387	0.043857	0.12993	0.073285	0.10125	0.083336	0.4767	0.4277	0.063458
cg06635764	N/A	N/A	N/A	56688423	N/A	N/A	5'UTR;5'UTR	GALP;GALP	19	3.62E-10	5.48E-07		0.95235	0.8913	0.23188	0.8791	0.83892	0.92828	0.97063	0.55941	0.89945	0.94516	0.43718	0.38791	0.9086	0.89275	0.35237	0.52917	0.8815	0.88579	0.96238	0.92269	0.94015	0.92284	0.93638	0.85898	0.84088	0.87559	0.84926	0.88613	0.82948	0.84336	0.9082	0.94677	0.96881	0.96617	0.65292	0.20934	0.94818
cg06661812	N/A	N/A	N/A	105414831	N/A	N_Shore	N/A	N/A	4	8.88E-10	8.65E-07		0.89378	0.82624	0.2427	0.83643	0.77779	0.86077	0.83374	0.67059	0.85722	0.804	0.49506	0.44427	0.85002	0.85818	0.38028	0.27318	0.88422	0.85713	0.84338	0.84567	0.9142	0.81222	0.85557	0.83528	0.84804	0.82299	0.81246	0.85753	0.80562	0.74746	0.81367	0.81627	0.75952	0.87711	0.60784	0.22419	0.8144
cg06670039	N/A	N/A	TRUE	12530246	N/A	N/A	Body	SNX29	16	6.83E-11	2.31E-07		0.80689	0.87724	0.1023	0.86647	0.95473	0.86229	0.61319	0.32282	0.77019	0.93357	0.24851	0.30391	0.85883	0.9495	0.075072	0.77243	0.9329	0.84213	0.66969	0.90316	0.93753	0.89328	0.93472	0.84635	0.90184	0.90704	0.92758	0.84939	0.7278	0.92125	0.79215	0.91146	0.77228	0.93493	0.4303	0.093889	0.93919
cg06680852	TRUE	N/A	N/A	22722951	N/A	N_Shelf	N/A	N/A	10	2.55E-10	4.55E-07		0.50563	0.3907	0.82496	0.37193	0.12778	0.37414	0.33469	0.52996	0.3365	0.50835	0.61193	0.75032	0.30996	0.23379	0.84706	0.7787	0.44838	0.38464	0.57803	0.23167	0.29558	0.37692	0.26243	0.45029	0.35388	0.34452	0.33613	0.41168	0.31777	0.1827	0.23253	0.32522	0.34589	0.27867	0.57816	0.61296	0.22865
cg06751612	TRUE	N/A	N/A	88798854	N/A	N/A	Body	FAM38A	16	1.15E-09	9.86E-07		0.89955	0.91331	0.67384	0.93914	0.79826	0.89477	0.81638	0.65734	0.92831	0.93011	0.54451	0.55259	0.86997	0.92509	0.28699	0.73849	0.91854	0.92827	0.93354	0.90213	0.88468	0.93478	0.92213	0.8988	0.95171	0.93222	0.95282	0.91366	0.91503	0.94962	0.96918	0.90038	0.84881	0.8973	0.74038	0.69207	0.89654
cg06803995	N/A	N/A	N/A	40815101	N/A	Island	Body	MKL1	22	5.63E-10	6.97E-07		0.70911	0.75095	0.20937	0.74258	0.83774	0.75249	0.74749	0.5983	0.81433	0.72453	0.54191	0.44643	0.6834	0.758	0.21361	0.38168	0.64227	0.7255	0.64848	0.78949	0.71202	0.7128	0.76417	0.71179	0.75358	0.75098	0.76313	0.73011	0.74935	0.74475	0.88176	0.77427	0.64697	0.80865	0.54496	0.17976	0.83417
cg06841648	TRUE	N/A	TRUE	85479053	Unclassified_Cell_type_specific	N/A	N/A	N/A	16	4.93E-10	6.54E-07		0.67118	0.67334	0.12057	0.71337	0.78661	0.77972	0.49926	0.41351	0.45133	0.65256	0.34054	0.38749	0.74902	0.85033	0.17917	0.23629	0.69923	0.67603	0.75349	0.75544	0.78602	0.63996	0.85813	0.65153	0.76616	0.79174	0.74219	0.70282	0.68414	0.77008	0.84256	0.79301	0.56709	0.82923	0.46958	0.10289	0.82935
cg06877848	N/A	N/A	N/A	49242714	N/A	N_Shore	TSS200;TSS1500;TSS1500;Body;TSS1500	NME2;NME2;NME2;NME1-NME2;NME2	17	8.19E-10	8.35E-07		0.81285	0.83188	0.37127	0.86686	0.89565	0.86587	0.86126	0.40784	0.88443	0.87471	0.39344	0.43714	0.84572	0.89527	0.68898	0.21676	0.86107	0.8313	0.924	0.87065	0.90131	0.85206	0.88843	0.86898	0.88783	0.86	0.86312	0.86143	0.83465	0.81554	0.852	0.86356	0.80328	0.87702	0.60336	0.30359	0.88764
cg06890610	N/A	N/A	TRUE	12530114	N/A	N/A	Body	SNX29	16	1.44E-10	3.40E-07		0.7217	0.69046	0.28202	0.75473	0.75297	0.74042	0.69307	0.46604	0.45112	0.78682	0.38064	0.46566	0.72097	0.82871	0.20468	0.47892	0.70537	0.78023	0.84843	0.75182	0.71309	0.76137	0.79578	0.68604	0.81373	0.79958	0.80059	0.74705	0.69582	0.79502	0.76908	0.79511	0.88244	0.79846	0.43236	0.17366	0.8103
cg06943467	N/A	N/A	N/A	135360863	N/A	N_Shore	Body	C9orf171	9	1.29E-10	3.14E-07		0.78628	0.81496	0.30448	0.84779	0.58819	0.8493	0.90224	0.38224	0.65307	0.76207	0.33775	0.36825	0.78399	0.85746	0.3487	0.34523	0.85804	0.83396	0.58238	0.70303	0.87333	0.75972	0.84093	0.79241	0.78873	0.81248	0.84387	0.85467	0.84563	0.70514	0.68704	0.81958	0.89279	0.886	0.47296	0.17621	0.89513
cg07093324	N/A	N/A	N/A	114652143	N/A	S_Shelf	Body	ACTR3	2	1.68E-10	3.73E-07		0.29811	0.16915	0.78537	0.21443	0.094616	0.1758	0.17411	0.5672	0.13221	0.23634	0.36171	0.70722	0.23254	0.14259	0.8626	0.76971	0.51016	0.2071	0.24168	0.35589	0.19128	0.2004	0.093049	0.21129	0.11734	0.15252	0.13243	0.33184	0.19635	0.09107	0.16249	0.18151	0.20943	0.21277	0.48029	0.55871	0.075387
cg07188648	TRUE	N/A	TRUE	111402694	Unclassified_Cell_type_specific	N/A	Body;Body	C11orf88;C11orf88	11	3.54E-11	1.62E-07		0.30332	0.22852	0.64986	0.26773	0.15253	0.24518	0.32268	0.54123	0.19165	0.22999	0.51398	0.51541	0.16933	0.24932	0.73787	0.64503	0.26564	0.27216	0.30239	0.20608	0.33049	0.3306	0.20146	0.22868	0.18893	0.23378	0.15234	0.22861	0.2578	0.18157	0.1483	0.23026	0.40856	0.24101	0.43851	0.49977	0.26023
cg07376033	N/A	N/A	N/A	31380570	N/A	N/A	Body	MICA	6	2.78E-10	4.75E-07		0.86717	0.78407	0.19783	0.6401	0.75818	0.81464	0.84813	0.52315	0.77338	0.82389	0.38797	0.32438	0.86682	0.83356	0.55417	0.16762	0.83046	0.82508	0.84925	0.82052	0.82979	0.79862	0.86428	0.8534	0.74016	0.75874	0.83094	0.78709	0.80851	0.78701	0.61458	0.82944	0.74803	0.89696	0.51611	0.14164	0.88809
cg07468585	N/A	N/A	TRUE	56192635	N/A	N/A	N/A	N/A	2	3.73E-11	1.63E-07		0.67609	0.69024	0.17562	0.66409	0.74655	0.71992	0.76048	0.42834	0.74566	0.69066	0.34603	0.36501	0.63582	0.83463	0.18568	0.16936	0.72875	0.68934	0.63866	0.76559	0.85268	0.65476	0.7747	0.66586	0.72496	0.68981	0.74236	0.70047	0.71844	0.75856	0.67671	0.69546	0.71337	0.82542	0.57	0.2381	0.81586
cg07475654	N/A	N/A	TRUE	219151444	Promoter_Associated	N/A	Body;5'UTR	PNKD;TMBIM1	2	7.47E-12	8.61E-08		0.08109	0.059276	0.59756	0.043184	0.031682	0.062144	0.052129	0.39637	0.077558	0.068249	0.33527	0.52644	0.095522	0.08206	0.65022	0.45331	0.061563	0.064023	0.094632	0.056147	0.15847	0.05017	0.087963	0.075199	0.038257	0.07367	0.060882	0.040273	0.042034	0.045533	0.051682	0.079356	0.062192	0.092271	0.40299	0.35513	0.094752
cg07610468	N/A	N/A	N/A	1949632	Unclassified_Cell_type_specific	N_Shore	Body;Body;Body	MAD1L1;MAD1L1;MAD1L1	7	1.91E-12	5.39E-08		0.70993	0.65222	0.1216	0.687	0.69122	0.66281	0.79986	0.3479	0.72308	0.6848	0.48265	0.29328	0.85069	0.83789	0.14751	0.36316	0.74303	0.69021	0.80452	0.73738	0.65209	0.64008	0.69828	0.74045	0.77858	0.65287	0.73561	0.73081	0.75931	0.74396	0.82096	0.78077	0.83675	0.73566	0.49569	0.15047	0.83001
cg07647677	N/A	N/A	N/A	31380248	N/A	N/A	Body	MICA	6	3.04E-13	3.85E-08		0.74599	0.79118	0.31085	0.8631	0.87707	0.79184	0.74335	0.35953	0.78556	0.77481	0.33874	0.32459	0.78695	0.79887	0.42854	0.30407	0.75466	0.81279	0.75663	0.79402	0.77537	0.74457	0.7658	0.81246	0.84834	0.84438	0.84467	0.80005	0.86388	0.85492	0.85954	0.77911	0.81874	0.76662	0.61436	0.34453	0.82413
cg07664000	N/A	N/A	N/A	28659293	Unclassified_Cell_type_specific	N/A	5'UTR	TMIGD1	17	5.93E-10	7.08E-07		0.26197	0.16303	0.74283	0.13336	0.1111	0.18291	0.21107	0.56408	0.17105	0.15609	0.56971	0.62702	0.30214	0.1518	0.79427	0.67838	0.37255	0.19806	0.37532	0.10441	0.18951	0.24142	0.2313	0.18745	0.07199	0.12364	0.10072	0.17189	0.12579	0.13079	0.19646	0.22046	0.24179	0.2056	0.46742	0.54736	0.16507
cg07787450	N/A	N/A	TRUE	61405614	N/A	S_Shelf	N/A	N/A	20	6.50E-10	7.42E-07		0.61418	0.50504	0.11009	0.52	0.71315	0.51186	0.73611	0.3125	0.64508	0.56814	0.32143	0.30088	0.47292	0.77917	0.14677	0.18825	0.63525	0.56705	0.85681	0.50106	0.47172	0.58398	0.65396	0.62354	0.48935	0.48868	0.74891	0.62102	0.64477	0.62841	0.45215	0.77591	0.83106	0.73865	0.45754	0.24568	0.78565
cg07902749	N/A	DMR	N/A	37813553	Unclassified	N/A	N/A	N/A	2	5.64E-10	6.97E-07		0.12491	0.058316	0.44919	0.090657	0.046236	0.093278	0.05971	0.37315	0.081616	0.094061	0.34136	0.70592	0.15865	0.087722	0.87942	0.7431	0.10345	0.039398	0.17332	0.078245	0.081365	0.1094	0.13633	0.10851	0.045831	0.071384	0.10811	0.063995	0.067017	0.050356	0.36164	0.14948	0.26029	0.1144	0.49274	0.59506	0.10431
cg07904452	TRUE	N/A	TRUE	22892738	N/A	N/A	N/A	N/A	6	2.92E-10	4.83E-07		0.1819	0.14376	0.83183	0.19111	0.080661	0.10953	0.20282	0.61614	0.094284	0.2138	0.6578	0.68151	0.3009	0.12674	0.82493	0.74357	0.21002	0.16065	0.30137	0.16593	0.13493	0.15473	0.24406	0.19055	0.18666	0.16758	0.13834	0.18178	0.10701	0.12187	0.23797	0.1771	0.33399	0.15361	0.47076	0.45158	0.14127
cg07992457	N/A	N/A	N/A	71744924	N/A	N/A	N/A	N/A	17	1.57E-10	3.55E-07		0.90592	0.86836	0.030153	0.92304	0.91799	0.87007	0.54945	0.45926	0.34569	0.89905	0.23866	0.38602	0.85993	0.93359	0.059105	0.14179	0.87589	0.88683	0.94209	0.92858	0.93172	0.9067	0.91769	0.8973	0.92506	0.92548	0.90813	0.8434	0.86365	0.92645	0.83294	0.92009	0.82071	0.90455	0.32177	0.071681	0.8761
cg07999732	TRUE	N/A	TRUE	150080842	N/A	S_Shelf	5'UTR	ZNF775	7	1.53E-10	3.50E-07		0.79564	0.80759	0.21887	0.75935	0.88635	0.79219	0.73002	0.51385	0.82863	0.65832	0.54556	0.3764	0.85253	0.85415	0.33453	0.44948	0.72781	0.81033	0.8119	0.84267	0.82471	0.80576	0.71845	0.84825	0.8747	0.80327	0.88691	0.81946	0.79573	0.86451	0.86351	0.82378	0.7961	0.85197	0.53674	0.25339	0.82626
cg08121041	N/A	N/A	N/A	239147445	N/A	N_Shore	3'UTR;3'UTR	HES6;HES6	2	7.41E-12	8.61E-08		0.6639	0.73025	0.22015	0.75239	0.59249	0.63009	0.74441	0.50017	0.74837	0.74621	0.3375	0.31761	0.58981	0.75576	0.18153	0.21153	0.81252	0.73312	0.78441	0.726	0.75626	0.74461	0.76647	0.70466	0.78836	0.81134	0.70856	0.72248	0.77146	0.71163	0.89097	0.63286	0.60788	0.63801	0.51101	0.22442	0.60913
cg08373003	N/A	RDMR	N/A	134367099	Promoter_Associated_Cell_type_specific	Island	Body	PITX1	5	3.66E-10	5.48E-07		0.27302	0.23186	0.78671	0.080816	0.11096	0.2933	0.19296	0.48	0.40327	0.12096	0.45195	0.43186	0.05852	0.15613	0.71575	0.54489	0.24389	0.26222	0.31856	0.14172	0.070103	0.23624	0.21343	0.21368	0.041522	0.045999	0.068626	0.067736	0.088966	0.030681	0.055415	0.050182	0.060389	0.050196	0.35211	0.72753	0.036642
cg08422172	N/A	N/A	N/A	11886668	Promoter_Associated_Cell_type_specific	N_Shelf	N/A	N/A	16	6.62E-10	7.46E-07		0.56637	0.49595	0.092892	0.51439	0.7223	0.47637	0.43618	0.29542	0.67584	0.57581	0.29611	0.44446	0.56038	0.55837	0.14205	0.19694	0.57412	0.55085	0.50742	0.70595	0.74501	0.62914	0.68497	0.6029	0.69436	0.4138	0.71155	0.63492	0.52193	0.67943	0.60949	0.69108	0.6529	0.76152	0.38746	0.069712	0.7654
cg08495126	N/A	N/A	N/A	33134811	N/A	N/A	5'UTR	MAP1LC3A	20	4.56E-11	1.81E-07		0.80802	0.69809	0.30994	0.84034	0.67132	0.75928	0.75891	0.40988	0.5448	0.78922	0.35389	0.38103	0.79377	0.5829	0.17139	0.34611	0.71605	0.81478	0.82808	0.78585	0.80138	0.80374	0.77844	0.77993	0.8149	0.81236	0.83798	0.79335	0.82384	0.80567	0.89206	0.77405	0.81369	0.72149	0.39404	0.20136	0.81676
cg08913523	TRUE	N/A	TRUE	126649807	Unclassified_Cell_type_specific	N/A	N/A	N/A	8	4.97E-12	7.34E-08		0.23012	0.17075	0.83762	0.19843	0.042948	0.20107	0.20457	0.60527	0.11198	0.20607	0.59276	0.65257	0.20508	0.18038	0.83133	0.69732	0.32196	0.22221	0.33583	0.16097	0.10288	0.27232	0.07093	0.19614	0.082066	0.1131	0.059564	0.19761	0.16155	0.059037	0.10547	0.10633	0.17106	0.10605	0.46641	0.77609	0.053818
cg08919597	N/A	N/A	TRUE	138194824	N/A	N/A	Body	TNFAIP3	6	3.33E-11	1.59E-07		0.15173	0.11512	0.8216	0.10039	0.054344	0.081238	0.28949	0.61055	0.13129	0.16576	0.69223	0.70296	0.25744	0.26345	0.86633	0.81448	0.18629	0.09677	0.33572	0.084989	0.083105	0.15877	0.054668	0.13626	0.081458	0.071076	0.078476	0.13787	0.10786	0.069769	0.27791	0.13991	0.26254	0.1109	0.48834	0.49149	0.068936
cg09046979	TRUE	N/A	N/A	28333134	Unclassified	S_Shore	3'UTR	SBK1	16	6.95E-10	7.56E-07		0.30491	0.23534	0.82039	0.29612	0.07312	0.27505	0.35844	0.59899	0.11319	0.17508	0.57129	0.67288	0.17203	0.23709	0.86176	0.47882	0.35829	0.28571	0.26883	0.17245	0.12849	0.24474	0.28295	0.18681	0.16301	0.16013	0.19637	0.20936	0.28014	0.25449	0.13262	0.33538	0.56742	0.23468	0.49703	0.58981	0.39399
cg09126279	TRUE	N/A	TRUE	40675171	Promoter_Associated	N/A	N/A	N/A	4	1.06E-10	2.80E-07		0.27145	0.18926	0.71804	0.17905	0.071884	0.13659	0.12356	0.43199	0.14887	0.27377	0.26829	0.6099	0.11204	0.10202	0.75374	0.60423	0.35486	0.2028	0.29369	0.12974	0.18768	0.22262	0.11533	0.17013	0.14101	0.12995	0.12427	0.15437	0.17511	0.11889	0.14734	0.099312	0.27022	0.098044	0.5043	0.67451	0.08053
cg09210225	N/A	N/A	N/A	31382250	N/A	N/A	Body	MICA	6	8.47E-11	2.50E-07		0.69963	0.69315	0.29659	0.71237	0.81797	0.68625	0.65872	0.55585	0.70646	0.71954	0.38786	0.42081	0.74736	0.73949	0.49041	0.29243	0.66763	0.69495	0.73477	0.72391	0.73929	0.72348	0.7471	0.68388	0.75422	0.76317	0.78357	0.73949	0.73915	0.71765	0.81282	0.7144	0.70458	0.75306	0.55215	0.43162	0.74868
cg09225457	N/A	N/A	N/A	8479893	N/A	N_Shelf	Body	NXPH1	7	9.78E-10	9.07E-07		0.25953	0.41449	0.83748	0.14098	0.40083	0.25619	0.24527	0.69299	0.39006	0.40814	0.79598	0.74868	0.32263	0.37898	0.84893	0.75692	0.2306	0.26756	0.32385	0.27682	0.55544	0.18153	0.29004	0.19033	0.1534	0.1975	0.17847	0.16443	0.28696	0.17322	0.31918	0.15173	0.21344	0.2092	0.66008	0.71468	0.15576
cg09250149	N/A	N/A	TRUE	85684353	N/A	Island	Body;Body	KIAA0182;KIAA0182	16	2.85E-11	1.47E-07		0.94646	0.91316	0.10778	0.93985	0.97076	0.90285	0.81304	0.64448	0.94991	0.96009	0.46593	0.48137	0.82828	0.94291	0.11676	0.28576	0.94265	0.94107	0.93977	0.93994	0.9394	0.92752	0.93479	0.9444	0.95943	0.95953	0.97049	0.94436	0.88936	0.95438	0.95141	0.94483	0.90129	0.94793	0.67275	0.18276	0.94502
cg09292244	N/A	N/A	TRUE	8182618	N/A	N/A	Body	PRAGMIN	8	6.00E-10	7.08E-07		0.64041	0.63258	0.09628	0.5325	0.77223	0.62134	0.36707	0.37819	0.72486	0.65275	0.32917	0.32071	0.83356	0.61893	0.095576	0.24551	0.55645	0.59422	0.70295	0.67536	0.77665	0.637	0.78509	0.63872	0.66706	0.63717	0.7292	0.65935	0.55496	0.56985	0.81097	0.81653	0.68943	0.80743	0.42161	0.10704	0.8781
cg09317772	N/A	N/A	N/A	49242784	N/A	N_Shore	TSS200;TSS1500;TSS1500;Body;TSS1500	NME2;NME2;NME2;NME1-NME2;NME2	17	3.57E-11	1.62E-07		0.69391	0.61762	0.32905	0.76733	0.78616	0.67873	0.61492	0.39571	0.73669	0.76618	0.35433	0.39689	0.63005	0.73365	0.45056	0.34083	0.7295	0.75387	0.65713	0.79318	0.59258	0.74719	0.74636	0.74981	0.64919	0.75407	0.80114	0.76868	0.80111	0.79299	0.8796	0.72968	0.76284	0.78351	0.45376	0.43064	0.79161
cg09337391	N/A	N/A	TRUE	45871363	N/A	S_Shelf	Body;Body;Body	ZMYND8;ZMYND8;ZMYND8	20	1.05E-09	9.34E-07		0.5675	0.53601	0.075163	0.5596	0.59515	0.46277	0.60329	0.37011	0.61106	0.64724	0.37277	0.31993	0.505	0.57525	0.11631	0.26481	0.50118	0.53513	0.4382	0.60382	0.71201	0.5774	0.60045	0.59876	0.67652	0.54597	0.72186	0.62653	0.47442	0.50404	0.72867	0.66036	0.48508	0.69273	0.37048	0.4911	0.64917
cg09338148	N/A	N/A	TRUE	87359116	Unclassified	N/A	N/A	N/A	16	8.89E-10	8.65E-07		0.26883	0.24349	0.5698	0.14449	0.11516	0.20677	0.31667	0.45671	0.22362	0.295	0.41869	0.40958	0.10541	0.22442	0.76624	0.74142	0.24081	0.26187	0.1963	0.20484	0.16947	0.29346	0.21383	0.26636	0.15923	0.19747	0.1591	0.16656	0.21759	0.11892	0.33831	0.20179	0.13078	0.17055	0.49774	0.69748	0.20819
cg09366312	N/A	DMR	N/A	5891001	N/A	Island	1stExon	TMEM200C	18	8.20E-10	8.35E-07		0.09955	0.10055	0.49341	0.082428	0.052081	0.14891	0.082597	0.31141	0.080643	0.13537	0.25151	0.40866	0.067766	0.21426	0.77681	0.39567	0.12939	0.13893	0.14358	0.09637	0.19864	0.12668	0.068674	0.19494	0.13044	0.082454	0.069676	0.067065	0.07749	0.043285	0.066927	0.081477	0.1148	0.086113	0.44576	0.4687	0.055892
cg09635866	N/A	N/A	N/A	85519243	N/A	Island	N/A	N/A	16	4.86E-11	1.89E-07		0.87329	0.81117	0.20762	0.88684	0.87724	0.76426	0.91032	0.55199	0.80602	0.85717	0.60706	0.51544	0.6293	0.87507	0.23147	0.37644	0.85772	0.80755	0.90428	0.84925	0.7969	0.82089	0.80923	0.77525	0.80524	0.84414	0.7966	0.89086	0.86238	0.82521	0.96437	0.82739	0.84002	0.85299	0.46763	0.27105	0.76144
cg09645993	N/A	N/A	TRUE	77289836	N/A	N/A	N/A	N/A	5	8.40E-11	2.50E-07		0.86085	0.86346	0.11312	0.89496	0.88289	0.87862	0.73495	0.48509	0.91356	0.8971	0.3724	0.53852	0.86301	0.88988	0.13942	0.25477	0.89592	0.88375	0.91701	0.89612	0.87425	0.87702	0.81632	0.89302	0.8973	0.88426	0.89981	0.86884	0.87969	0.84847	0.81831	0.8762	0.67537	0.88071	0.66865	0.22807	0.91164
cg09963814	N/A	N/A	TRUE	81685124	N/A	N/A	Body;Body	CMIP;CMIP	16	6.09E-10	7.13E-07		0.799	0.79845	0.4889	0.79768	0.86817	0.83011	0.8237	0.63118	0.86207	0.83384	0.48608	0.50118	0.72068	0.83124	0.22853	0.5097	0.77146	0.76685	0.72602	0.76027	0.82591	0.76624	0.84575	0.84969	0.84929	0.88143	0.87582	0.82408	0.79107	0.7172	0.86191	0.84355	0.86374	0.88096	0.56644	0.48276	0.86921
cg09965085	N/A	N/A	N/A	85519176	N/A	Island	N/A	N/A	16	3.52E-10	5.38E-07		0.65025	0.77428	0.1632	0.73218	0.76209	0.69243	0.72601	0.49519	0.76779	0.75603	0.58801	0.50025	0.77099	0.75457	0.23226	0.33735	0.69292	0.75035	0.63902	0.75492	0.77009	0.7362	0.74889	0.74867	0.75133	0.77843	0.75455	0.77318	0.7526	0.74677	0.61557	0.73663	0.74667	0.69418	0.6643	0.37261	0.72747
cg10025586	TRUE	N/A	TRUE	83501699	Unclassified_Cell_type_specific	N/A	Body	WHAMM	15	1.79E-10	3.79E-07		0.42376	0.25224	0.70328	0.35751	0.09767	0.27483	0.30167	0.58414	0.17862	0.23549	0.67172	0.65695	0.33982	0.20165	0.84886	0.80966	0.48658	0.33943	0.67734	0.1639	0.12704	0.35075	0.10409	0.20321	0.13421	0.18072	0.10745	0.30095	0.30972	0.093377	0.14792	0.17747	0.51258	0.12403	0.58693	0.59067	0.082233
cg10125636	N/A	N/A	N/A	51847299	N/A	S_Shelf	N/A	N/A	19	9.23E-11	2.58E-07		0.66393	0.58115	0.13539	0.58417	0.52654	0.52913	0.60514	0.38262	0.64556	0.70235	0.44529	0.23915	0.59745	0.64544	0.16438	0.1758	0.61797	0.60409	0.51927	0.63814	0.68508	0.62305	0.66455	0.67039	0.69038	0.6503	0.61577	0.66418	0.58642	0.61967	0.70547	0.73844	0.73223	0.6603	0.49397	0.13249	0.68854
cg10308906	TRUE	DMR	N/A	89954991	Unclassified	Island	N/A	N/A	15	3.68E-10	5.48E-07		0.013252	0.027124	0.92932	0.013594	0.011728	0.018184	0.046473	0.65364	0.0089812	0.016217	0.021752	0.66578	0.094765	0.045664	0.91364	0.77869	0.0081092	0.0094266	0.011878	0.017533	0.013147	0.019911	0.025777	0.015622	0.0098066	0.018767	0.015943	0.014665	0.0062482	0.017548	0.024826	0.013002	0.028918	0.04119	0.55663	0.64238	0.018107
cg10397932	TRUE	N/A	N/A	2166155	Promoter_Associated	N/A	Body	SKI	1	8.07E-11	2.50E-07		0.225	0.14962	0.83066	0.11044	0.054696	0.093773	0.08925	0.55775	0.12418	0.32802	0.58506	0.66468	0.19311	0.1509	0.81728	0.74278	0.13143	0.12027	0.14035	0.28595	0.12472	0.22071	0.059821	0.21175	0.20034	0.16837	0.0994	0.11492	0.13247	0.045053	0.21758	0.15126	0.13005	0.080838	0.47311	0.75225	0.046581
cg10438089	N/A	N/A	TRUE	47818514	N/A	N/A	Body	FAM117A	17	1.35E-10	3.25E-07		0.25053	0.13927	0.63533	0.15333	0.20286	0.2126	0.27466	0.43911	0.12898	0.22606	0.52278	0.69158	0.2612	0.23532	0.79967	0.72319	0.24432	0.12581	0.2612	0.11539	0.19425	0.18245	0.27603	0.20306	0.16063	0.14473	0.19621	0.20697	0.15608	0.22327	0.19287	0.25346	0.27123	0.2944	0.48715	0.62247	0.30874
cg10442157	N/A	N/A	TRUE	61284134	Unclassified	Island	3'UTR	SYT7	11	2.75E-10	4.75E-07		0.24214	0.17186	0.75365	0.20074	0.11116	0.13353	0.17495	0.65027	0.16559	0.13348	0.52694	0.52167	0.20921	0.16375	0.72671	0.62802	0.28148	0.17044	0.18991	0.13383	0.13445	0.22493	0.13788	0.13279	0.23012	0.18954	0.11002	0.16817	0.17158	0.11832	0.15285	0.10895	0.20508	0.12404	0.49554	0.81872	0.13809
cg10511902	N/A	N/A	TRUE	91842949	N/A	N/A	Body	CCDC88C	14	1.70E-11	1.21E-07		0.59538	0.58795	0.12378	0.63912	0.77697	0.5147	0.41129	0.26966	0.6766	0.71046	0.31294	0.38189	0.60999	0.69359	0.15554	0.41072	0.57653	0.62314	0.40015	0.74814	0.70922	0.63555	0.73567	0.58682	0.74604	0.73209	0.70486	0.6472	0.70693	0.79321	0.7753	0.74208	0.54461	0.72201	0.47587	0.20488	0.82114
cg10550245	N/A	N/A	N/A	48141749	Unclassified	N/A	Body;Body	UPP1;UPP1	7	1.08E-10	2.82E-07		0.77406	0.70726	0.32303	0.79542	0.84797	0.7674	0.56196	0.50601	0.73817	0.74398	0.34969	0.31198	0.86368	0.68317	0.31949	0.26508	0.7578	0.76309	0.82396	0.78999	0.82679	0.79475	0.79267	0.76771	0.79877	0.81523	0.8296	0.71238	0.7299	0.81272	0.81873	0.8438	0.72194	0.85802	0.61009	0.38112	0.87619
cg10643493	N/A	N/A	N/A	144471690	N/A	N/A	N/A	N/A	8	1.18E-09	9.98E-07		0.81236	0.81352	0.096687	0.89476	0.60639	0.77869	0.84724	0.63297	0.55061	0.83955	0.61758	0.35193	0.81709	0.76042	0.16271	0.24	0.8749	0.84465	0.8724	0.77294	0.88524	0.77475	0.84082	0.74945	0.78452	0.81766	0.91805	0.89468	0.84125	0.87717	0.76977	0.89627	0.80373	0.90194	0.42091	0.3009	0.92818
cg10784519	TRUE	N/A	TRUE	30737231	Unclassified_Cell_type_specific	N/A	N/A	N/A	6	1.17E-09	9.93E-07		0.12877	0.11982	0.61197	0.07679	0.072664	0.083509	0.19596	0.43476	0.10883	0.19075	0.46338	0.51342	0.094613	0.060089	0.72841	0.5662	0.11468	0.10474	0.12791	0.10273	0.13065	0.15967	0.082785	0.14573	0.12646	0.10906	0.085564	0.068659	0.18444	0.051945	0.099266	0.10687	0.21161	0.082708	0.36603	0.6558	0.054162
cg10820936	N/A	N/A	TRUE	216871234	Unclassified	N/A	Body	MREG	2	9.59E-10	8.98E-07		0.21084	0.16193	0.69991	0.24033	0.076369	0.14619	0.37412	0.52088	0.11138	0.17076	0.64836	0.68746	0.26703	0.24087	0.83842	0.61788	0.34067	0.22954	0.4661	0.18482	0.13461	0.20904	0.14158	0.15064	0.13166	0.11415	0.069515	0.17727	0.2066	0.28016	0.10753	0.12781	0.4645	0.076408	0.50343	0.62073	0.066119
cg10878307	N/A	N/A	N/A	46034455	N/A	N/A	5'UTR	PRR15L	17	2.71E-10	4.70E-07		0.56151	0.61256	0.19721	0.59781	0.65405	0.54916	0.50234	0.34644	0.58011	0.65531	0.32217	0.29392	0.68753	0.49768	0.13218	0.51772	0.64044	0.5927	0.48221	0.71886	0.58695	0.58405	0.72576	0.60992	0.69648	0.67192	0.63893	0.6482	0.536	0.71539	0.56029	0.70574	0.58859	0.75229	0.45223	0.35295	0.80154
cg11113216	N/A	N/A	N/A	132847641	N/A	Island	Body	GALNT9	12	7.78E-10	8.11E-07		0.96095	0.93774	0.21656	0.9641	0.94249	0.84263	0.92435	0.5635	0.92751	0.96831	0.54362	0.47635	0.7156	0.95781	0.20427	0.45105	0.94681	0.94101	0.96619	0.75723	0.96982	0.87598	0.8614	0.87004	0.9583	0.83041	0.96603	0.94802	0.9156	0.94715	0.79579	0.96343	0.91907	0.94723	0.66567	0.4874	0.95461
cg11146034	N/A	RDMR	N/A	96590670	N/A	S_Shore	5'UTR	ELK3	12	8.62E-11	2.51E-07		0.36604	0.22506	0.76051	0.40646	0.15946	0.33497	0.30483	0.61979	0.21676	0.25569	0.66524	0.703	0.14821	0.22155	0.83111	0.72727	0.32399	0.31043	0.4053	0.31725	0.3853	0.38943	0.27763	0.24751	0.2141	0.26908	0.20991	0.32416	0.33385	0.27221	0.13736	0.36954	0.37457	0.28756	0.56831	0.52273	0.31865
cg11174089	N/A	N/A	N/A	96447007	Unclassified_Cell_type_specific	N/A	3'UTR	DNAJC3	13	4.33E-11	1.77E-07		0.71507	0.65452	0.18334	0.74403	0.79008	0.42509	0.76099	0.37151	0.75113	0.68988	0.64936	0.47224	0.69453	0.79198	0.28878	0.65731	0.74242	0.7584	0.76834	0.80589	0.83029	0.81199	0.82976	0.77468	0.83804	0.79988	0.83387	0.79206	0.65571	0.82864	0.83664	0.7617	0.88883	0.83278	0.46726	0.41345	0.87107
cg11316517	TRUE	N/A	TRUE	72666838	N/A	N/A	N/A	N/A	5	1.60E-10	3.58E-07		0.51756	0.48657	0.4728	0.44555	0.13187	0.45655	0.34961	0.78	0.31791	0.38656	0.66283	0.66402	0.37302	0.15344	0.85796	0.81481	0.54044	0.51919	0.50469	0.23495	0.17075	0.41741	0.29134	0.42683	0.29726	0.23318	0.29022	0.30411	0.3758	0.33137	0.19482	0.45087	0.3182	0.39919	0.63528	0.76612	0.37835
cg11565786	N/A	N/A	TRUE	31944970	N/A	N/A	Body	PDZD2	5	2.90E-11	1.47E-07		0.64895	0.57639	0.15548	0.59993	0.77406	0.60889	0.38501	0.18865	0.643	0.77959	0.24572	0.2131	0.66896	0.84146	0.090358	0.23478	0.61049	0.57043	0.77763	0.76786	0.77861	0.68485	0.78277	0.57365	0.78555	0.73884	0.83093	0.58477	0.64227	0.72395	0.85694	0.8257	0.55072	0.80129	0.33798	0.098087	0.87421
cg11774399	N/A	N/A	N/A	7934559	N/A	Island	N/A	N/A	19	9.02E-10	8.69E-07		0.17477	0.1105	0.76399	0.081116	0.048193	0.10864	0.061342	0.45815	0.086752	0.067817	0.68313	0.53314	0.072904	0.14657	0.80685	0.74917	0.16791	0.088975	0.072892	0.12187	0.071709	0.15076	0.0543	0.086533	0.059348	0.047689	0.060425	0.0778	0.072436	0.048486	0.056944	0.069861	0.15814	0.063194	0.44127	0.29883	0.06369
cg11786870	TRUE	N/A	TRUE	203576481	Unclassified_Cell_type_specific	N/A	N/A	N/A	1	5.21E-12	7.34E-08		0.1723	0.15717	0.39696	0.11929	0.054117	0.12373	0.1879	0.51379	0.10582	0.13051	0.54133	0.50921	0.11805	0.079699	0.58395	0.71675	0.15411	0.12977	0.22165	0.09208	0.10736	0.13625	0.087632	0.12423	0.067542	0.078183	0.057012	0.11224	0.14521	0.068639	0.078167	0.1817	0.1956	0.087531	0.46077	0.7442	0.090191
cg11871960	N/A	N/A	TRUE	97058777	Unclassified	N_Shore	N/A	N/A	14	2.47E-10	4.53E-07		0.14498	0.23452	0.8882	0.072748	0.061521	0.11961	0.12838	0.86817	0.11556	0.2124	0.65419	0.67769	0.10465	0.1755	0.91157	0.86325	0.29603	0.17871	0.22051	0.072905	0.047914	0.18365	0.10162	0.13388	0.13458	0.43205	0.40036	0.09331	0.20753	0.084915	0.26443	0.096483	0.14684	0.12468	0.69404	0.33685	0.069522
cg12307314	N/A	N/A	TRUE	142206724	N/A	N/A	Body;Body	ARHGAP26;ARHGAP26	5	2.60E-10	4.59E-07		0.32961	0.24523	0.64294	0.24333	0.11751	0.21267	0.23256	0.51848	0.18869	0.28639	0.52773	0.54579	0.10398	0.19498	0.77748	0.69789	0.30883	0.30163	0.14299	0.26958	0.19738	0.28174	0.13577	0.26427	0.20357	0.19881	0.12664	0.24492	0.26512	0.11183	0.30888	0.15156	0.47995	0.17168	0.3534	0.64413	0.12229
cg12464898	N/A	RDMR	N/A	73451462	N/A	S_Shore	5'UTR	KCNB2	8	8.23E-10	8.35E-07		0.80645	0.83314	0.12254	0.83174	0.90173	0.81857	0.80166	0.43875	0.75321	0.83793	0.3489	0.39628	0.77599	0.87688	0.10738	0.29159	0.85582	0.83037	0.86888	0.82422	0.87485	0.79529	0.8796	0.81401	0.79638	0.85657	0.83718	0.79767	0.86263	0.8254	0.67712	0.68284	0.74876	0.79768	0.53558	0.10258	0.83013
cg12656085	TRUE	N/A	TRUE	85173360	Unclassified	N/A	N/A	N/A	2	5.31E-10	6.80E-07		0.36036	0.2313	0.69325	0.31812	0.10361	0.26569	0.36941	0.68888	0.18159	0.23043	0.602	0.68039	0.20795	0.37442	0.84583	0.64665	0.38715	0.33202	0.49844	0.18334	0.10368	0.40051	0.12389	0.29365	0.12607	0.18878	0.070441	0.21505	0.31934	0.10278	0.14988	0.11394	0.51646	0.12068	0.6569	0.72122	0.077791
cg12700788	N/A	DMR	N/A	72348160	Unclassified_Cell_type_specific	Island	Body	KIF19	17	2.61E-10	4.59E-07		0.2729	0.19289	0.8299	0.15722	0.049626	0.26767	0.042775	0.52143	0.14484	0.14025	0.48177	0.5385	0.19816	0.24125	0.75236	0.64807	0.23171	0.15617	0.27936	0.19347	0.29258	0.38664	0.029298	0.20715	0.12775	0.13889	0.074903	0.14432	0.1746	0.040592	0.04674	0.048491	0.02916	0.125	0.36123	0.40105	0.033411
cg13008538	TRUE	N/A	TRUE	3083741	Promoter_Associated	N/A	TSS200	CARD11	7	8.91E-10	8.65E-07		0.19109	0.21821	0.60179	0.13413	0.057704	0.14507	0.10372	0.44217	0.12102	0.10293	0.416	0.67589	0.14626	0.13842	0.77584	0.60544	0.18376	0.15719	0.15514	0.1291	0.098368	0.1606	0.14953	0.1392	0.081609	0.35997	0.068065	0.092758	0.23103	0.17188	0.292	0.18166	0.1445	0.12387	0.52939	0.45892	0.13188
cg13100449	N/A	N/A	TRUE	184836205	Unclassified	N/A	Body	FAM129A	1	4.95E-12	7.34E-08		0.38285	0.17246	0.85914	0.25648	0.077297	0.16192	0.25416	0.7546	0.15809	0.2735	0.69761	0.8083	0.27465	0.18412	0.91578	0.82961	0.36057	0.21823	0.445	0.19699	0.13602	0.32187	0.13854	0.22795	0.14227	0.3037	0.11459	0.23131	0.24653	0.08776	0.24942	0.22254	0.38201	0.11181	0.53889	0.71786	0.065646
cg13139838	N/A	N/A	N/A	31382197	N/A	N/A	Body	MICA	6	3.69E-12	7.34E-08		0.72385	0.73996	0.28815	0.77162	0.72842	0.72424	0.67787	0.38825	0.79498	0.77797	0.35543	0.35293	0.78317	0.78173	0.48554	0.24744	0.69698	0.72252	0.66367	0.76103	0.78641	0.77063	0.80253	0.75554	0.80586	0.76528	0.82007	0.81018	0.77919	0.80052	0.82468	0.77748	0.62695	0.82481	0.59499	0.29814	0.80809
cg13323756	TRUE	N/A	N/A	29847108	N/A	S_Shore	N/A	N/A	7	3.11E-12	7.17E-08		0.17642	0.15865	0.81432	0.1136	0.12298	0.12722	0.12097	0.59958	0.11545	0.1445	0.65991	0.67882	0.10607	0.17811	0.82996	0.74425	0.20003	0.14271	0.39499	0.10424	0.082663	0.16647	0.078634	0.17214	0.10177	0.11817	0.088826	0.082456	0.14344	0.055864	0.12856	0.13624	0.1501	0.072219	0.44477	0.77058	0.080526
cg13359998	TRUE	N/A	N/A	230241764	Promoter_Associated_Cell_type_specific	N/A	Body	GALNT2	1	2.90E-12	7.17E-08		0.15434	0.13743	0.75176	0.066738	0.036236	0.0464	0.06553	0.56413	0.084301	0.20723	0.48934	0.62522	0.167	0.14666	0.72343	0.68396	0.12689	0.10277	0.085905	0.093475	0.049232	0.14027	0.066244	0.13246	0.091038	0.09887	0.087316	0.1131	0.050736	0.058675	0.13047	0.10665	0.12604	0.11004	0.45829	0.83541	0.039803
cg13413719	TRUE	N/A	TRUE	3592887	N/A	N/A	N/A	N/A	6	3.05E-11	1.49E-07		0.44705	0.20807	0.82775	0.22716	0.1189	0.12507	0.14611	0.68844	0.16579	0.42547	0.66323	0.72812	0.18859	0.26225	0.85069	0.76802	0.36738	0.23921	0.51912	0.18242	0.1441	0.33025	0.073868	0.35755	0.21411	0.22094	0.25006	0.37022	0.23098	0.14928	0.25369	0.2167	0.40352	0.099628	0.60713	0.71449	0.060742
cg13534954	N/A	N/A	N/A	240103101	N/A	S_Shore	Body	HDAC4	2	5.70E-10	6.97E-07		0.68649	0.66885	0.25215	0.67021	0.80982	0.72102	0.73413	0.51986	0.74692	0.73906	0.40154	0.35588	0.78762	0.81942	0.14458	0.49716	0.72856	0.71044	0.58417	0.72741	0.70099	0.67884	0.78263	0.68681	0.76689	0.60668	0.75777	0.75431	0.69113	0.79478	0.77048	0.74223	0.6649	0.80534	0.53832	0.48525	0.84188
cg13585930	TRUE	N/A	N/A	72027357	N/A	N/A	TSS1500	NPFFR1	10	2.90E-10	4.83E-07		0.26241	0.24162	0.66973	0.16921	0.074353	0.25864	0.199	0.60906	0.12866	0.32086	0.47682	0.65496	0.1763	0.1569	0.78401	0.38975	0.15254	0.2436	0.33468	0.17438	0.15177	0.26845	0.20955	0.28795	0.15461	0.18504	0.14237	0.25546	0.21776	0.1288	0.19201	0.21922	0.26974	0.28818	0.40246	0.47439	0.14233
cg13659914	N/A	N/A	N/A	139420642	N/A	N_Shore	Body	NOTCH1	9	4.89E-10	6.54E-07		0.54477	0.59322	0.40304	0.59111	0.62264	0.48678	0.43185	0.3069	0.66426	0.74793	0.3769	0.34833	0.5812	0.50439	0.28857	0.3415	0.6389	0.58347	0.51832	0.69019	0.67427	0.62114	0.63249	0.64262	0.7441	0.68108	0.81671	0.64768	0.57448	0.73171	0.83083	0.69065	0.60848	0.69597	0.5123	0.40077	0.77292
cg13676449	N/A	N/A	N/A	41620364	N/A	N/A	5'UTR;1stExon	CYP2F1;CYP2F1	19	3.24E-10	5.23E-07		0.58375	0.61486	0.44137	0.67321	0.78697	0.56077	0.77852	0.32041	0.46381	0.80738	0.32389	0.32613	0.85193	0.756	0.39565	0.2225	0.74249	0.66919	0.64365	0.56303	0.8031	0.63008	0.7564	0.64128	0.71032	0.71051	0.83207	0.76284	0.67614	0.7701	0.81197	0.82559	0.63898	0.85322	0.54031	0.41849	0.85742
cg13715631	N/A	CDMR	N/A	134366914	Promoter_Associated_Cell_type_specific	Island	Body	PITX1	5	1.49E-10	3.44E-07		0.46862	0.27903	0.80266	0.18871	0.34054	0.30682	0.16541	0.65418	0.51842	0.23155	0.55586	0.60395	0.18201	0.31119	0.7957	0.69887	0.57818	0.31959	0.32446	0.16679	0.098338	0.25851	0.19455	0.24971	0.13859	0.11226	0.19511	0.13586	0.30398	0.13622	0.081966	0.10535	0.40231	0.093734	0.42937	0.5551	0.076082
cg13723983	TRUE	N/A	N/A	132383362	N/A	S_Shore	TSS1500	C9orf50	9	2.39E-11	1.45E-07		0.81027	0.73807	0.12796	0.7591	0.80555	0.71156	0.71212	0.51773	0.76877	0.79421	0.43232	0.36355	0.83255	0.81706	0.19742	0.31872	0.71736	0.7393	0.83712	0.69283	0.77178	0.73728	0.69434	0.77916	0.85097	0.78952	0.8314	0.78667	0.77306	0.77497	0.79917	0.71523	0.91452	0.82732	0.46685	0.46572	0.743
cg13780718	TRUE	N/A	N/A	44513768	N/A	N/A	3'UTR	ZSWIM1	20	3.45E-11	1.62E-07		0.30454	0.24359	0.86074	0.3423	0.10333	0.35764	0.58968	0.66869	0.16189	0.25718	0.74076	0.73233	0.34038	0.27886	0.8485	0.80054	0.40674	0.32847	0.2848	0.15617	0.3701	0.32517	0.29136	0.20842	0.1194	0.38264	0.12237	0.27183	0.32445	0.14104	0.15187	0.31568	0.26666	0.23179	0.57411	0.6962	0.22466
cg13985234	TRUE	N/A	TRUE	138582143	Unclassified	N/A	N/A	N/A	5	4.26E-10	6.06E-07		0.26731	0.16887	0.79449	0.20321	0.06223	0.19359	0.33315	0.60982	0.13189	0.15698	0.57467	0.57946	0.14343	0.16638	0.808	0.67745	0.29218	0.21423	0.19883	0.12734	0.331	0.23547	0.14433	0.16163	0.099861	0.24093	0.073414	0.14664	0.17399	0.058532	0.2238	0.19702	0.24924	0.16319	0.39602	0.69401	0.1099
cg14029686	N/A	N/A	N/A	2765767	N/A	Island	N/A	N/A	4	3.11E-10	5.05E-07		0.20243	0.14982	0.76209	0.062201	0.062693	0.1293	0.31265	0.63839	0.067436	0.14151	0.61434	0.74542	0.1765	0.18464	0.87619	0.77541	0.056848	0.1431	0.31442	0.16111	0.31497	0.05459	0.20928	0.075431	0.04523	0.44016	0.08127	0.041741	0.16504	0.043372	0.041305	0.049535	0.080806	0.10415	0.66727	0.66797	0.085751
cg14094347	N/A	N/A	N/A	139131620	N/A	S_Shelf	Body	QSOX2	9	1.90E-10	3.97E-07		0.7711	0.62569	0.069141	0.63134	0.6614	0.65884	0.70403	0.31834	0.73083	0.63294	0.28796	0.21887	0.72384	0.73818	0.081136	0.49763	0.69794	0.67909	0.6327	0.66024	0.73587	0.62534	0.76277	0.64078	0.67406	0.55822	0.73084	0.72868	0.66619	0.71231	0.57031	0.7773	0.62069	0.75215	0.29471	0.28463	0.8182
cg14094646	N/A	N/A	TRUE	37030262	N/A	Island	Body	PAX5	9	1.79E-10	3.79E-07		0.21212	0.2058	0.79476	0.19297	0.18372	0.18348	0.18169	0.49746	0.17922	0.2099	0.52827	0.5716	0.22074	0.17891	0.7658	0.71896	0.20896	0.21001	0.25308	0.20076	0.18222	0.21818	0.20647	0.20295	0.18264	0.20581	0.19214	0.19612	0.17377	0.16241	0.15201	0.2593	0.27258	0.25398	0.39416	0.65749	0.23848
cg14106046	TRUE	N/A	N/A	81006485	Promoter_Associated_Cell_type_specific	N_Shelf	Body	B3GNTL1	17	3.46E-10	5.35E-07		0.4209	0.22123	0.72727	0.38473	0.089965	0.29765	0.16639	0.62213	0.15617	0.19994	0.59706	0.52414	0.14105	0.050813	0.82828	0.73172	0.34003	0.36667	0.29737	0.07058	0.11909	0.31625	0.24388	0.2496	0.12503	0.41661	0.076365	0.23922	0.30901	0.052627	0.081052	0.11059	0.22229	0.12185	0.44927	0.79929	0.052949
cg14136186	N/A	RDMR	N/A	49242821	N/A	N_Shore	TSS200;TSS1500;TSS1500;Body;TSS1500	NME2;NME2;NME2;NME1-NME2;NME2	17	4.87E-10	6.54E-07		0.66607	0.51853	0.15408	0.69431	0.56419	0.58891	0.59191	0.29789	0.6539	0.73469	0.33212	0.32426	0.69607	0.63792	0.24151	0.24006	0.66089	0.63917	0.61767	0.74178	0.51294	0.65503	0.67423	0.68044	0.73087	0.6302	0.7605	0.6923	0.65125	0.62542	0.91214	0.69791	0.48285	0.68636	0.45305	0.31044	0.75686
cg14214797	N/A	N/A	TRUE	91860613	N/A	N/A	Body	CCDC88C	14	8.34E-10	8.36E-07		0.56037	0.54148	0.16518	0.54889	0.5992	0.54918	0.48956	0.36573	0.60734	0.47863	0.31351	0.29261	0.54804	0.73549	0.26943	0.14788	0.55224	0.59033	0.60009	0.63686	0.60762	0.58964	0.72187	0.50238	0.59396	0.58715	0.64177	0.47116	0.57601	0.76199	0.83872	0.6557	0.70831	0.76596	0.39386	0.2006	0.81765
cg14249564	N/A	N/A	TRUE	12340382	N/A	N/A	Body	MICALCL	11	4.03E-10	5.77E-07		0.76665	0.71707	0.12062	0.82784	0.82422	0.77227	0.73663	0.56589	0.60889	0.71904	0.36356	0.39128	0.69902	0.64757	0.25475	0.26648	0.74373	0.76252	0.8437	0.74275	0.77921	0.7749	0.79837	0.7506	0.77742	0.78128	0.81477	0.80723	0.75202	0.68027	0.86708	0.78739	0.823	0.83657	0.60538	0.16064	0.84737
cg14276379	N/A	N/A	TRUE	97663142	N/A	N/A	Body	C9orf3	9	1.72E-11	1.21E-07		0.34901	0.28401	0.86762	0.20408	0.10269	0.18145	0.15927	0.58726	0.19573	0.51089	0.70161	0.76501	0.25129	0.19731	0.86109	0.7926	0.24198	0.29493	0.37352	0.23451	0.30058	0.3231	0.30087	0.33071	0.26186	0.2467	0.20281	0.25108	0.189	0.19286	0.21087	0.28621	0.3261	0.19403	0.61642	0.83058	0.22434
cg14325661	N/A	N/A	N/A	49699881	N/A	Island	Body	TRPM4	19	7.56E-10	7.99E-07		0.49074	0.54272	0.11812	0.50823	0.58736	0.48398	0.51451	0.38236	0.61037	0.60061	0.3293	0.33272	0.54387	0.62917	0.21204	0.31099	0.53768	0.5095	0.48024	0.58623	0.55569	0.56598	0.58039	0.52395	0.61571	0.57436	0.61061	0.49928	0.47645	0.40258	0.58859	0.57192	0.44943	0.66262	0.46556	0.18905	0.67799
cg14485103	N/A	N/A	TRUE	69017579	N/A	N/A	N/A	N/A	11	3.71E-10	5.49E-07		0.9384	0.90683	0.42148	0.92493	0.96921	0.89499	0.76678	0.5076	0.52022	0.93718	0.40682	0.49003	0.90916	0.61277	0.34141	0.32961	0.86628	0.90482	0.89979	0.94086	0.95526	0.86368	0.93355	0.93861	0.96358	0.97323	0.64926	0.94703	0.89372	0.88222	0.92145	0.90196	0.88376	0.9175	0.6489	0.39309	0.9363
cg14512813	N/A	N/A	TRUE	187618877	N/A	N/A	N/A	N/A	3	2.89E-10	4.83E-07		0.7152	0.6939	0.26014	0.81056	0.82206	0.79045	0.78915	0.41553	0.7766	0.59462	0.28509	0.36867	0.73444	0.64603	0.18911	0.19718	0.77095	0.76375	0.69411	0.57858	0.78503	0.71034	0.84042	0.63989	0.72043	0.69756	0.66251	0.748	0.7019	0.81843	0.74132	0.80675	0.82417	0.81302	0.39699	0.20738	0.84721
cg14780255	N/A	N/A	TRUE	201720358	N/A	N/A	Body;Body	NAV1;NAV1	1	6.29E-10	7.23E-07		0.4588	0.48355	0.76806	0.36066	0.2446	0.39735	0.63029	0.59908	0.35642	0.37446	0.70869	0.73997	0.37669	0.5004	0.85912	0.68893	0.52736	0.45288	0.54259	0.38633	0.30841	0.3679	0.19326	0.33835	0.19892	0.18964	0.32478	0.29703	0.36305	0.21908	0.50754	0.29309	0.40685	0.24473	0.58367	0.8347	0.26227
cg14901243	N/A	RDMR	N/A	13951845	Promoter_Associated	N_Shore	N/A	N/A	19	4.02E-11	1.70E-07		0.27954	0.1971	0.83735	0.24696	0.084585	0.10461	0.071979	0.53907	0.15736	0.27343	0.44968	0.72014	0.22959	0.13306	0.79483	0.79591	0.16855	0.16177	0.36193	0.16477	0.12011	0.24532	0.08243	0.21671	0.18525	0.11874	0.16316	0.24957	0.18914	0.10847	0.091409	0.2009	0.091296	0.19008	0.37515	0.80273	0.14217
cg14982472	N/A	N/A	TRUE	43619651	Unclassified_Cell_type_specific	N/A	TSS1500;TSS200	ABCG1;ABCG1	21	3.43E-10	5.33E-07		0.23509	0.15042	0.55835	0.24204	0.057043	0.097823	0.12059	0.59573	0.1791	0.20319	0.46658	0.69531	0.14715	0.15841	0.83835	0.77614	0.26354	0.20514	0.29285	0.13049	0.10659	0.20004	0.067466	0.17633	0.17	0.19858	0.14403	0.17669	0.1328	0.13505	0.23546	0.16273	0.24961	0.080618	0.58925	0.56947	0.032341
cg15022051	N/A	N/A	N/A	170396116	N/A	N/A	N/A	N/A	6	8.94E-10	8.65E-07		0.93241	0.90377	0.059609	0.83274	0.95864	0.90982	0.87386	0.48562	0.43947	0.95262	0.42553	0.40149	0.76495	0.94683	0.11247	0.24752	0.75413	0.85752	0.8632	0.89649	0.94531	0.84252	0.9432	0.93359	0.94729	0.93965	0.95142	0.89086	0.84425	0.93095	0.97471	0.92079	0.86461	0.93613	0.48968	0.36853	0.97105
cg15037541	N/A	N/A	TRUE	3394498	N/A	N/A	N/A	N/A	5	5.45E-10	6.91E-07		0.89491	0.8676	0.094487	0.85551	0.92447	0.89519	0.82676	0.44311	0.34519	0.92674	0.33973	0.36253	0.91267	0.84989	0.083352	0.22861	0.89585	0.89428	0.93551	0.90075	0.94901	0.85229	0.9215	0.79362	0.87356	0.88732	0.91141	0.82213	0.82336	0.90156	0.88421	0.88939	0.8842	0.91688	0.61159	0.23306	0.93778
cg15196820	N/A	N/A	N/A	131486606	N/A	S_Shore	TSS200	GPR148	2	1.15E-09	9.86E-07		0.46535	0.47737	0.12909	0.51872	0.50991	0.46952	0.58306	0.39671	0.25495	0.52311	0.2231	0.20811	0.54442	0.41798	0.12109	0.25131	0.52216	0.50456	0.54619	0.54971	0.65396	0.45306	0.50609	0.43802	0.5483	0.52231	0.56292	0.46759	0.49761	0.45785	0.52943	0.6037	0.47038	0.55823	0.36342	0.10097	0.62935
cg16050897	N/A	N/A	TRUE	71361894	N/A	N/A	Body	SDK2	17	2.17E-10	4.23E-07		0.56325	0.57606	0.81519	0.49636	0.69424	0.62632	0.55943	0.7138	0.34038	0.66754	0.72756	0.79852	0.52171	0.33922	0.86984	0.80787	0.34224	0.53582	0.34476	0.56088	0.66386	0.45891	0.77021	0.55433	0.68818	0.6753	0.54526	0.45948	0.52231	0.58634	0.62801	0.77335	0.36581	0.69388	0.66294	0.71276	0.39218
cg16128865	N/A	N/A	N/A	19396559	Unclassified_Cell_type_specific	N/A	N/A	N/A	1	1.24E-10	3.09E-07		0.78858	0.79216	0.56014	0.80608	0.87557	0.75992	0.70724	0.41229	0.70226	0.82101	0.44992	0.3981	0.82552	0.58664	0.36148	0.2684	0.82888	0.78478	0.62902	0.79888	0.85728	0.79565	0.84636	0.80811	0.843	0.82131	0.85173	0.83354	0.81587	0.89551	0.90916	0.83603	0.82411	0.82509	0.69529	0.30819	0.86218
cg16202624	N/A	N/A	N/A	106960970	N/A	Island	Body	AIM1	6	4.43E-10	6.28E-07		0.14612	0.1226	0.76062	0.11091	0.052401	0.11411	0.17128	0.11695	0.13589	0.1073	0.51489	0.66243	0.08913	0.25173	0.79646	0.67142	0.17106	0.1288	0.12048	0.11427	0.082368	0.15582	0.10995	0.10605	0.083893	0.063557	0.062877	0.073607	0.096992	0.088795	0.22412	0.08852	0.18244	0.084386	0.50831	0.78405	0.074259
cg16215913	N/A	N/A	TRUE	101942275	Unclassified_Cell_type_specific	N/A	N/A	N/A	4	1.74E-10	3.76E-07		0.21929	0.087772	0.34303	0.12472	0.04411	0.11083	0.13693	0.43158	0.092786	0.096659	0.27034	0.48778	0.10784	0.078649	0.54704	0.44489	0.23523	0.13782	0.15912	0.055616	0.1689	0.13153	0.087662	0.12385	0.074508	0.079875	0.057315	0.097753	0.12698	0.041007	0.11525	0.10223	0.41898	0.078193	0.45468	0.2976	0.056292
cg16293838	N/A	N/A	TRUE	6330521	N/A	N/A	Body;Body;Body;Body	ACOT7;ACOT7;ACOT7;ACOT7	1	2.86E-11	1.47E-07		0.55498	0.50413	0.11158	0.50123	0.60899	0.50531	0.65511	0.27285	0.43944	0.585	0.37727	0.28882	0.55512	0.56345	0.16814	0.34308	0.51279	0.51208	0.611	0.6068	0.65245	0.55342	0.64911	0.56905	0.63931	0.57327	0.63467	0.55935	0.53147	0.58716	0.77848	0.64688	0.56871	0.65708	0.41101	0.14623	0.70301
cg16311946	N/A	N/A	N/A	134549757	N/A	Island	Body	INPP5A	10	4.70E-10	6.47E-07		0.78361	0.75906	0.32209	0.82902	0.86983	0.82528	0.75287	0.51835	0.82153	0.70502	0.44431	0.43754	0.81328	0.84335	0.57158	0.39406	0.81925	0.80174	0.88328	0.80456	0.88524	0.82806	0.77727	0.74677	0.76428	0.80566	0.73275	0.7179	0.76704	0.78653	0.9067	0.80967	0.87015	0.82671	0.41735	0.12249	0.85264
cg16377609	TRUE	N/A	N/A	29847171	N/A	S_Shore	N/A	N/A	7	1.31E-11	1.19E-07		0.31285	0.19986	0.8538	0.23461	0.081552	0.182	0.16929	0.59522	0.12686	0.24863	0.74166	0.65744	0.22627	0.36935	0.85223	0.77218	0.29005	0.25096	0.47761	0.20239	0.12723	0.26565	0.07524	0.27525	0.15808	0.1696	0.1464	0.21533	0.28732	0.11066	0.12656	0.23501	0.36221	0.14483	0.52302	0.82156	0.11069
cg16432022	N/A	N/A	TRUE	209921129	Promoter_Associated	Island	N/A	N/A	1	7.19E-10	7.63E-07		0.1996	0.081263	0.24449	0.085232	0.084633	0.093908	0.086889	0.66034	0.082595	0.10845	0.21115	0.69095	0.085118	0.086632	0.82146	0.72442	0.19472	0.084888	0.09407	0.081917	0.095204	0.096489	0.069191	0.12169	0.065506	0.2737	0.090348	0.092228	0.081913	0.06528	0.042146	0.080707	0.07124	0.079057	0.3792	0.36234	0.12783
cg16532606	N/A	N/A	N/A	46036419	N/A	N/A	TSS1500	PRR15L	17	3.69E-11	1.63E-07		0.68829	0.70122	0.12864	0.59206	0.7764	0.62141	0.6901	0.3958	0.63132	0.70405	0.30417	0.31712	0.67005	0.74889	0.20355	0.30095	0.70076	0.65813	0.80706	0.72531	0.72298	0.64446	0.69969	0.66109	0.64971	0.75241	0.7081	0.66828	0.69748	0.72622	0.82575	0.74323	0.81795	0.61001	0.65536	0.30935	0.78868
cg16728539	N/A	N/A	TRUE	2451169	N/A	N/A	Body;Body;Body;Body;Body;Body;Body;Body;Body;Body;Body;Body;Body;Body;Body;Body;Body;Body;Body;Body;Body;Body;Body	CACNA1C;CACNA1C;CACNA1C;CACNA1C;CACNA1C;CACNA1C;CACNA1C;CACNA1C;CACNA1C;CACNA1C;CACNA1C;CACNA1C;CACNA1C;CACNA1C;CACNA1C;CACNA1C;CACNA1C;CACNA1C;CACNA1C;CACNA1C;CACNA1C;CACNA1C;CACNA1C	12	4.00E-10	5.76E-07		0.58892	0.43126	0.61205	0.46676	0.15819	0.37808	0.38518	0.71495	0.23384	0.45676	0.63495	0.77663	0.28395	0.2689	0.8683	0.82149	0.46296	0.45582	0.53898	0.18789	0.16757	0.42337	0.11298	0.48353	0.3394	0.38185	0.298	0.50732	0.41388	0.11092	0.18363	0.28667	0.42709	0.11498	0.64775	0.69164	0.080978
cg16749456	N/A	N/A	N/A	49699879	N/A	Island	Body	TRPM4	19	5.71E-10	6.97E-07		0.53373	0.60711	0.12403	0.58227	0.76305	0.54443	0.5148	0.54768	0.71626	0.68331	0.32941	0.30674	0.69212	0.72024	0.18915	0.27685	0.6372	0.54996	0.65287	0.71281	0.65046	0.62224	0.77734	0.58386	0.73008	0.66957	0.79636	0.58703	0.55249	0.52313	0.75746	0.72567	0.5091	0.75313	0.50484	0.17606	0.837
cg16786144	N/A	N/A	N/A	134589867	N/A	N_Shelf	Body	INPP5A	10	1.15E-10	2.93E-07		0.82103	0.76082	0.14144	0.82578	0.86275	0.7293	0.65149	0.47426	0.85685	0.78902	0.33755	0.37272	0.64694	0.85514	0.49591	0.29761	0.8001	0.81249	0.88166	0.82844	0.67212	0.82788	0.84342	0.79271	0.83196	0.66145	0.82423	0.85121	0.81518	0.83306	0.86569	0.82951	0.74783	0.86555	0.64776	0.47023	0.82405
cg16852369	TRUE	N/A	TRUE	1843398	N/A	N/A	Body	ARHGEF10	8	8.87E-10	8.65E-07		0.35162	0.22753	0.81038	0.14898	0.095728	0.16236	0.16396	0.45728	0.21664	0.20989	0.55394	0.65746	0.24556	0.2168	0.88216	0.62442	0.31427	0.23364	0.34203	0.13376	0.15804	0.19577	0.15764	0.1775	0.13876	0.21008	0.15412	0.125	0.19563	0.076181	0.33333	0.18576	0.26959	0.21874	0.48193	0.45317	0.088707
cg16963373	N/A	N/A	TRUE	3168776	N/A	N/A	Body	PFKP	10	7.01E-10	7.59E-07		0.77481	0.74453	0.069847	0.77283	0.86826	0.72807	0.83419	0.55061	0.91132	0.88302	0.53896	0.43631	0.82771	0.69238	0.11859	0.32709	0.88731	0.85659	0.6716	0.79687	0.83486	0.81742	0.8652	0.8328	0.88016	0.80084	0.89309	0.8652	0.55559	0.82856	0.74424	0.92679	0.88051	0.9163	0.60544	0.086206	0.92133
cg17096807	TRUE	N/A	N/A	6667374	Gene_Associated	S_Shelf	Body;Body	NOP2;NOP2	12	9.65E-10	8.99E-07		0.19023	0.32162	0.80203	0.24951	0.40547	0.18889	0.25558	0.60193	0.33515	0.17839	0.59904	0.71598	0.22633	0.3341	0.82385	0.71919	0.24227	0.26513	0.30667	0.16092	0.35815	0.26733	0.19267	0.2313	0.42516	0.26422	0.17147	0.2012	0.27865	0.14628	0.32541	0.15465	0.25739	0.17058	0.49035	0.75918	0.11597
cg17129017	N/A	N/A	N/A	4566400	N/A	N_Shore	N/A	N/A	19	2.41E-10	4.53E-07		0.71135	0.67907	0.17912	0.81642	0.85147	0.78928	0.5883	0.40445	0.553	0.71107	0.35267	0.32972	0.81322	0.766	0.33092	0.23794	0.73764	0.81123	0.80211	0.75767	0.72543	0.68822	0.66401	0.74941	0.81113	0.77269	0.57235	0.81277	0.81412	0.80855	0.84051	0.80505	0.80662	0.81396	0.48456	0.19218	0.85607
cg17130457	N/A	DMR	TRUE	76414729	Unclassified_Cell_type_specific	N/A	N/A	N/A	12	8.73E-10	8.61E-07		0.12027	0.10523	0.78067	0.1065	0.086969	0.12239	0.081127	0.58344	0.065461	0.2102	0.48303	0.63687	0.23583	0.084002	0.81328	0.81341	0.11464	0.1003	0.20995	0.068761	0.31409	0.20761	0.22084	0.13481	0.074156	0.35682	0.058119	0.10924	0.21575	0.05091	0.15641	0.14303	0.19673	0.11998	0.45337	0.61809	0.068681
cg17133045	N/A	N/A	TRUE	243877447	N/A	N/A	Body;Body	AKT3;AKT3	1	5.90E-10	7.08E-07		0.81716	0.83898	0.11593	0.74903	0.88204	0.83091	0.61806	0.46473	0.84996	0.81711	0.3389	0.41043	0.76331	0.81247	0.13684	0.21906	0.7893	0.80796	0.71705	0.85131	0.84888	0.77312	0.87154	0.86271	0.91621	0.84307	0.90829	0.86059	0.84087	0.85531	0.74993	0.79744	0.60704	0.8609	0.558	0.22066	0.8813
cg17519949	N/A	N/A	N/A	15292440	N/A	Island	Body	NOTCH3	19	9.99E-11	2.70E-07		0.84586	0.84457	0.14838	0.86932	0.94171	0.86588	0.75726	0.36217	0.86949	0.81548	0.18755	0.17937	0.76842	0.86604	0.18903	0.10176	0.84648	0.92186	0.89227	0.83348	0.73104	0.78559	0.88166	0.88874	0.85713	0.81789	0.79797	0.80691	0.54486	0.81502	0.90014	0.91599	0.96052	0.72545	0.66601	0.16394	0.91618
cg17529716	N/A	N/A	N/A	31380600	N/A	N/A	Body	MICA	6	1.10E-12	4.65E-08		0.83149	0.79923	0.15024	0.85881	0.82999	0.82758	0.84415	0.28499	0.81546	0.82222	0.36284	0.34424	0.84327	0.81829	0.4794	0.24495	0.84826	0.8152	0.83318	0.82367	0.85796	0.82286	0.83896	0.85551	0.84955	0.86986	0.88302	0.85931	0.86972	0.85675	0.68017	0.87842	0.86411	0.86286	0.49117	0.14469	0.86639
cg17831791	N/A	N/A	N/A	126712230	N/A	Island	Body;Body;Body	CTBP2;CTBP2;CTBP2	10	5.98E-10	7.08E-07		0.64935	0.57981	0.076828	0.60507	0.76424	0.48689	0.41297	0.40047	0.73275	0.74543	0.33217	0.373	0.57509	0.78534	0.10078	0.17078	0.58503	0.54188	0.46068	0.74252	0.80199	0.66171	0.77868	0.62849	0.67636	0.71661	0.74832	0.6375	0.5666	0.78875	0.84787	0.76866	0.5214	0.79014	0.55424	0.10407	0.86716
cg17951878	N/A	N/A	TRUE	7698374	N/A	N/A	N/A	N/A	6	1.15E-10	2.93E-07		0.38455	0.24059	0.81192	0.3071	0.11348	0.17085	0.36011	0.67802	0.16798	0.40675	0.72153	0.71106	0.41575	0.17465	0.84	0.70875	0.31447	0.26846	0.42035	0.21711	0.16319	0.27566	0.17014	0.36212	0.22904	0.31139	0.23248	0.43863	0.28071	0.057206	0.24663	0.13523	0.17505	0.068926	0.59519	0.67142	0.055886
cg18226166	TRUE	N/A	N/A	45996901	Unclassified	N_Shore	Body;Body;TSS1500	RTN2;RTN2;RTN2	19	9.44E-10	8.92E-07		0.1529	0.088187	0.76895	0.073478	0.041035	0.079772	0.081399	0.63038	0.073594	0.14316	0.66013	0.67863	0.1149	0.09019	0.86299	0.52308	0.0952	0.10119	0.19432	0.076223	0.10087	0.11256	0.06092	0.087135	0.067983	0.075059	0.078968	0.11082	0.080576	0.049146	0.20509	0.07751	0.13959	0.077635	0.41081	0.51335	0.05544
cg18305652	N/A	N/A	N/A	134549665	N/A	Island	Body	INPP5A	10	8.98E-11	2.56E-07		0.58899	0.59647	0.20033	0.65707	0.7663	0.69282	0.78905	0.54861	0.69996	0.6	0.34493	0.34067	0.68496	0.76417	0.32343	0.27939	0.61741	0.65645	0.60339	0.68088	0.73271	0.72696	0.68425	0.62053	0.75882	0.64491	0.62117	0.51928	0.62768	0.64692	0.71304	0.65397	0.79295	0.72631	0.40226	0.36667	0.71382
cg18319612	N/A	N/A	TRUE	203257946	N/A	N/A	N/A	N/A	1	9.45E-11	2.58E-07		0.66747	0.71356	0.13716	0.7204	0.82275	0.66426	0.52163	0.34341	0.79801	0.65426	0.36879	0.36516	0.59714	0.83414	0.16321	0.2094	0.71202	0.74295	0.76415	0.84126	0.77998	0.70644	0.79625	0.70641	0.69722	0.70738	0.72078	0.64235	0.6359	0.76716	0.48176	0.78733	0.49011	0.74789	0.40795	0.3227	0.81588
cg18390816	N/A	N/A	TRUE	209921031	Promoter_Associated	Island	N/A	N/A	1	2.45E-10	4.53E-07		0.19355	0.097533	0.73576	0.088176	0.055762	0.086462	0.15303	0.66007	0.10568	0.12295	0.22377	0.65733	0.058747	0.12211	0.83108	0.70767	0.26185	0.099499	0.36452	0.082308	0.063338	0.17465	0.053458	0.12358	0.064837	0.24267	0.18021	0.10199	0.1087	0.081239	0.046231	0.1208	0.13318	0.080108	0.40386	0.60762	0.13666
cg18442362	N/A	N/A	TRUE	44677772	Promoter_Associated	N/A	Body;Body;Body	OGDH;OGDH;OGDH	7	1.14E-09	9.83E-07		0.16895	0.11142	0.70276	0.17603	0.05188	0.14259	0.16352	0.60266	0.081027	0.1699	0.62744	0.72016	0.2768	0.22894	0.83043	0.43888	0.18912	0.14775	0.2564	0.10436	0.053316	0.20548	0.15317	0.1701	0.096872	0.12332	0.056837	0.16297	0.1905	0.12834	0.12363	0.17842	0.54021	0.14613	0.45576	0.74718	0.13919
cg18550212	TRUE	N/A	N/A	63435428	N/A	N_Shelf	Body	ATL3	11	9.29E-11	2.58E-07		0.21974	0.2174	0.66814	0.17684	0.10462	0.11276	0.163	0.50172	0.12114	0.34139	0.55742	0.65052	0.28865	0.15891	0.6645	0.62807	0.27735	0.23531	0.20864	0.15488	0.14602	0.28939	0.1205	0.29405	0.13479	0.15463	0.21388	0.2188	0.20767	0.12809	0.1534	0.13854	0.23684	0.12185	0.45526	0.57289	0.07088
cg18672030	TRUE	DMR	N/A	37668528	N/A	N/A	Body;Body	RELL1;RELL1	4	7.18E-11	2.33E-07		0.14817	0.12199	0.41592	0.11941	0.053792	0.13256	0.12985	0.49962	0.1047	0.14205	0.39495	0.6026	0.17997	0.089425	0.79164	0.50478	0.1819	0.13574	0.17769	0.086708	0.11369	0.11589	0.1179	0.11387	0.067346	0.10151	0.045143	0.10253	0.12806	0.037768	0.25967	0.1439	0.2151	0.10655	0.39211	0.75361	0.1031
cg18693141	N/A	N/A	N/A	125242977	N/A	N/A	N/A	N/A	12	4.48E-10	6.31E-07		0.77077	0.7553	0.06735	0.68212	0.79967	0.73935	0.67718	0.43212	0.70058	0.78646	0.26367	0.35641	0.72901	0.77875	0.085528	0.20765	0.75412	0.70926	0.64813	0.63464	0.81435	0.5582	0.77984	0.69214	0.69416	0.60867	0.81035	0.78357	0.72566	0.7163	0.56988	0.78725	0.70184	0.79427	0.3531	0.39992	0.85389
cg18798289	TRUE	DMR	N/A	72530245	N/A	S_Shore	N/A	N/A	5	6.91E-10	7.56E-07		0.40327	0.31026	0.70683	0.24091	0.1521	0.25946	0.27388	0.68605	0.14444	0.29519	0.73253	0.64114	0.23932	0.3116	0.86118	0.82741	0.36405	0.34034	0.29642	0.25045	0.17482	0.38736	0.24141	0.31772	0.24392	0.41753	0.24881	0.20603	0.29992	0.17604	0.64362	0.24807	0.33486	0.26002	0.61589	0.66479	0.21896
cg18882687	TRUE	N/A	N/A	228275828	Promoter_Associated	N/A	5'UTR;5'UTR;5'UTR;5'UTR	ARF1;ARF1;ARF1;ARF1	1	3.07E-10	5.02E-07		0.39909	0.24949	0.83506	0.29401	0.095134	0.2256	0.44404	0.74688	0.16187	0.2609	0.67162	0.71915	0.239	0.13769	0.85597	0.77071	0.35711	0.26179	0.46118	0.29277	0.58798	0.34602	0.27689	0.32002	0.19418	0.2969	0.20822	0.2094	0.29992	0.18998	0.50049	0.25826	0.47368	0.23887	0.6609	0.74559	0.13593
cg18928153	N/A	N/A	TRUE	37030203	N/A	Island	Body	PAX5	9	1.90E-12	5.39E-08		0.12789	0.12839	0.69604	0.094246	0.071154	0.10324	0.087813	0.56567	0.11909	0.13031	0.63217	0.61589	0.13601	0.090375	0.79322	0.6958	0.10583	0.1293	0.17995	0.092271	0.11506	0.13033	0.095418	0.1395	0.092488	0.11277	0.10737	0.078133	0.087905	0.092078	0.12851	0.13954	0.093796	0.16771	0.49398	0.73809	0.12618
cg19031575	TRUE	N/A	N/A	45996439	Unclassified	N_Shore	5'UTR;Body;1stExon;Body	RTN2;RTN2;RTN2;RTN2	19	9.97E-10	9.13E-07		0.11862	0.10746	0.88554	0.072554	0.039155	0.10814	0.38192	0.69843	0.11797	0.12373	0.71716	0.77428	0.098911	0.14331	0.891	0.59085	0.081282	0.098569	0.12077	0.076916	0.072427	0.13799	0.092049	0.087	0.14347	0.074096	0.049196	0.06258	0.11007	0.050785	0.40275	0.15135	0.14336	0.1364	0.60326	0.73761	0.12776
cg19090437	TRUE	N/A	TRUE	38080799	N/A	N/A	Body	TBC1D1	4	5.27E-10	6.80E-07		0.31497	0.22757	0.72822	0.19597	0.073026	0.19841	0.1991	0.39239	0.22911	0.37517	0.54253	0.66081	0.34106	0.18632	0.80523	0.73001	0.28242	0.24439	0.31889	0.20535	0.19025	0.25872	0.26703	0.28598	0.1663	0.1853	0.19438	0.18452	0.22287	0.19313	0.082015	0.30484	0.11459	0.37897	0.44387	0.79535	0.38486
cg19186614	N/A	N/A	N/A	214194	N/A	Island	Body;5'UTR	IQSEC3;IQSEC3	12	6.16E-10	7.17E-07		0.73648	0.72209	0.081412	0.70575	0.87463	0.71693	0.81497	0.40505	0.50244	0.87778	0.48611	0.41388	0.75548	0.78757	0.13356	0.30388	0.74004	0.73155	0.71893	0.67341	0.87785	0.79958	0.75489	0.65633	0.86086	0.8364	0.93513	0.78866	0.68818	0.7149	0.8646	0.85663	0.85453	0.91273	0.60177	0.18124	0.82971
cg19195419	N/A	N/A	N/A	1799935	N/A	Island	Body	ATP8B3	19	2.16E-10	4.23E-07		0.92261	0.83325	0.24989	0.85767	0.651	0.87558	0.81499	0.41844	0.85574	0.847	0.4401	0.34378	0.76187	0.8452	0.19142	0.24412	0.86369	0.87738	0.73189	0.87411	0.8283	0.82595	0.89412	0.83724	0.84269	0.86019	0.85618	0.84603	0.85809	0.84249	0.72808	0.82029	0.69738	0.88571	0.49835	0.15922	0.85733
cg19285688	TRUE	N/A	N/A	80994605	N/A	S_Shore	TSS200;TSS200	ANTXR2;ANTXR2	4	1.07E-09	9.44E-07		0.16324	0.083539	0.6712	0.055071	0.037008	0.057212	0.037503	0.32043	0.09262	0.10958	0.37568	0.48877	0.088101	0.068502	0.52031	0.66591	0.085881	0.066161	0.095801	0.062119	0.082333	0.10318	0.058247	0.11493	0.080543	0.061864	0.066197	0.068765	0.066122	0.038357	0.22583	0.11437	0.15669	0.046543	0.44916	0.37682	0.04386
cg19341309	N/A	N/A	TRUE	124948140	N/A	N_Shelf	Body;Body	NCOR2;NCOR2	12	4.53E-10	6.33E-07		0.80832	0.8159	0.13669	0.82173	0.83819	0.75708	0.71619	0.5106	0.77043	0.7956	0.42609	0.47012	0.65154	0.75649	0.1659	0.28172	0.73388	0.79822	0.79495	0.80326	0.81799	0.77893	0.77593	0.79737	0.82997	0.83459	0.84339	0.81545	0.84107	0.84683	0.90159	0.80465	0.78655	0.77498	0.50823	0.3205	0.8061
cg19405484	TRUE	N/A	TRUE	29513210	N/A	N/A	N/A	N/A	8	1.02E-09	9.21E-07		0.26625	0.1869	0.8274	0.1476	0.10482	0.18203	0.16975	0.63547	0.13148	0.1652	0.62848	0.6936	0.089002	0.21684	0.84632	0.50901	0.31154	0.20835	0.58858	0.14347	0.19018	0.20181	0.088409	0.17743	0.10127	0.1213	0.058433	0.1719	0.16676	0.085726	0.16465	0.067961	0.31384	0.13395	0.42831	0.69728	0.076746
cg19458602	N/A	N/A	N/A	7992003	Unclassified	Island	3'UTR;TSS1500	TIMM44;CTXN1	19	2.82E-10	4.79E-07		0.78997	0.63023	0.29701	0.85761	0.76883	0.81814	0.60559	0.41101	0.8652	0.84169	0.3784	0.39554	0.89381	0.82298	0.32024	0.43537	0.88109	0.83909	0.88197	0.8575	0.82741	0.7892	0.83776	0.85353	0.88029	0.88586	0.85065	0.79173	0.82258	0.85049	0.87118	0.7928	0.88246	0.72548	0.65604	0.47697	0.81808
cg19770281	TRUE	N/A	TRUE	132261993	N/A	N/A	N/A	N/A	3	2.07E-10	4.13E-07		0.30039	0.16467	0.81122	0.18347	0.051798	0.135	0.16665	0.70626	0.13101	0.28954	0.68697	0.67228	0.2458	0.12929	0.88345	0.77741	0.24602	0.18406	0.4977	0.16725	0.11749	0.32056	0.19451	0.23855	0.16661	0.23897	0.15824	0.23161	0.15862	0.070335	0.31623	0.17732	0.22746	0.13467	0.61259	0.58913	0.070344
cg19780308	N/A	N/A	N/A	140754450	N/A	N/A	Body	MAML3	4	7.37E-12	8.61E-08		0.90692	0.93483	0.079495	0.91365	0.96715	0.94961	0.92679	0.51258	0.9535	0.91957	0.43453	0.49572	0.87361	0.96566	0.11741	0.26084	0.95289	0.92925	0.91744	0.94095	0.93164	0.91693	0.94028	0.91929	0.94673	0.95701	0.95954	0.94821	0.9469	0.95354	0.89517	0.94405	0.84862	0.95663	0.65186	0.27783	0.95432
cg19858214	TRUE	N/A	TRUE	134298937	N/A	N/A	N/A	N/A	7	2.63E-10	4.60E-07		0.19828	0.16199	0.090383	0.1356	0.066562	0.14713	0.20968	0.57722	0.099912	0.15195	0.78317	0.79732	0.16476	0.12962	0.89188	0.80814	0.18449	0.13745	0.24923	0.12053	0.15217	0.14893	0.14429	0.18788	0.081546	0.13452	0.089671	0.14433	0.074609	0.098271	0.16543	0.2067	0.20281	0.14423	0.54434	0.64281	0.11802
cg19886087	N/A	N/A	N/A	32335123	N/A	N/A	Body	C6orf10	6	9.36E-10	8.92E-07		0.70233	0.70997	0.26745	0.65456	0.75501	0.74426	0.76087	0.36781	0.51474	0.64759	0.36742	0.26917	0.72755	0.75394	0.50065	0.17685	0.7819	0.73216	0.77904	0.72502	0.80594	0.68096	0.61917	0.62848	0.61982	0.70827	0.66485	0.63081	0.71288	0.69018	0.71257	0.7368	0.83484	0.77115	0.40899	0.15338	0.74395
cg19888509	N/A	N/A	N/A	125145641	N/A	Island	N/A	N/A	12	9.93E-10	9.13E-07		0.87528	0.81295	0.064825	0.87088	0.83925	0.8254	0.81923	0.48048	0.64309	0.78321	0.3538	0.28014	0.68342	0.62608	0.10865	0.20283	0.718	0.83724	0.90861	0.81386	0.89992	0.74367	0.80187	0.73678	0.82621	0.74606	0.82691	0.83481	0.82965	0.85148	0.90702	0.82644	0.93551	0.81253	0.59865	0.18842	0.8175
cg19919217	N/A	N/A	TRUE	38248105	N/A	N_Shore	Body	THRA	17	8.30E-10	8.35E-07		0.77994	0.73272	0.50067	0.77157	0.85012	0.70234	0.63114	0.42345	0.73715	0.82812	0.46615	0.55053	0.78361	0.58319	0.26277	0.47847	0.7453	0.76592	0.6446	0.81919	0.79596	0.75034	0.82402	0.7935	0.85261	0.86743	0.86547	0.76518	0.76435	0.82145	0.78684	0.81429	0.73382	0.8184	0.68122	0.41607	0.84266
cg20073153	TRUE	N/A	TRUE	30238815	N/A	N/A	N/A	N/A	10	1.92E-10	3.99E-07		0.24941	0.20974	0.79974	0.19934	0.091175	0.15027	0.13914	0.63889	0.12083	0.26478	0.60578	0.50245	0.20152	0.16322	0.78423	0.48957	0.23822	0.17994	0.35543	0.23475	0.22104	0.28805	0.2139	0.17443	0.14455	0.1607	0.12518	0.2332	0.18071	0.081811	0.17865	0.17318	0.13245	0.093433	0.34637	0.65795	0.065981
cg20175702	TRUE	DMR	N/A	70053398	Unclassified_Cell_type_specific	N/A	N/A	N/A	15	7.98E-13	4.05E-08		0.15137	0.086269	0.77337	0.053519	0.037611	0.070895	0.14948	0.62776	0.080723	0.11937	0.69133	0.68674	0.17263	0.078133	0.8787	0.78387	0.1405	0.065623	0.24086	0.064334	0.087344	0.10542	0.072589	0.10001	0.044588	0.050783	0.066839	0.067619	0.090688	0.042258	0.15775	0.11135	0.19526	0.073406	0.53337	0.80603	0.062834
cg20328167	N/A	N/A	N/A	228616998	N/A	S_Shelf	N/A	N/A	1	2.12E-10	4.21E-07		0.7139	0.56903	0.13385	0.76785	0.71146	0.7084	0.71468	0.41205	0.54321	0.70009	0.38338	0.3093	0.6551	0.76185	0.14113	0.34717	0.68784	0.72289	0.73085	0.73772	0.71096	0.60525	0.73809	0.66725	0.61782	0.7068	0.77692	0.72712	0.70515	0.79786	0.74359	0.79199	0.83356	0.78479	0.45715	0.19254	0.78489
cg20393620	N/A	N/A	TRUE	134609828	N/A	N/A	Body	SGK1	6	4.82E-10	6.54E-07		0.55248	0.43171	0.83954	0.26436	0.11511	0.44206	0.59296	0.73474	0.41317	0.31289	0.72237	0.67369	0.31813	0.47675	0.87954	0.79212	0.56716	0.45483	0.58853	0.15226	0.1907	0.43852	0.14238	0.35632	0.14976	0.29067	0.30316	0.33534	0.3298	0.1025	0.24803	0.22876	0.42978	0.16102	0.62374	0.48763	0.099536
cg20428133	N/A	N/A	N/A	79388814	N/A	Island	Body	BAHCC1	17	1.01E-10	2.71E-07		0.71782	0.7839	0.32788	0.81352	0.73272	0.79146	0.77308	0.48864	0.80277	0.80726	0.46354	0.37927	0.72116	0.76885	0.15944	0.54457	0.75878	0.81019	0.59355	0.81523	0.80344	0.7434	0.78939	0.77721	0.84162	0.80022	0.82735	0.78563	0.79657	0.81132	0.8517	0.79704	0.83722	0.79208	0.52074	0.60894	0.78812
cg20601276	TRUE	N/A	N/A	36148133	Unclassified_Cell_type_specific	N_Shore	5'UTR;5'UTR;5'UTR;5'UTR;TSS1500;TSS1500;5'UTR	BLCAP;BLCAP;BLCAP;BLCAP;NNAT;NNAT;BLCAP	20	1.69E-10	3.73E-07		0.65197	0.56733	0.22257	0.57674	0.59869	0.51547	0.62115	0.34976	0.73532	0.63074	0.44427	0.37039	0.67612	0.68987	0.14929	0.48259	0.62465	0.58046	0.51077	0.68701	0.66632	0.65417	0.69485	0.61684	0.75254	0.67716	0.76546	0.68675	0.5599	0.68541	0.83167	0.6617	0.69969	0.70283	0.44601	0.31578	0.75688
cg20802509	N/A	N/A	N/A	229764652	N/A	S_Shelf	Body	URB2	1	8.28E-10	8.35E-07		0.85507	0.83091	0.62699	0.86851	0.81384	0.88818	0.78881	0.54309	0.86166	0.88633	0.32851	0.47869	0.81213	0.77516	0.14522	0.67722	0.89202	0.85463	0.80498	0.862	0.86203	0.84273	0.87226	0.82284	0.89855	0.84825	0.85522	0.87617	0.84973	0.8762	0.90513	0.86732	0.8793	0.88884	0.50749	0.16701	0.8671
cg20834178	TRUE	N/A	TRUE	6944071	Unclassified_Cell_type_specific	N/A	Body;Body	TBC1D14;TBC1D14	4	1.00E-11	1.02E-07		0.11882	0.09999	0.70527	0.041362	0.035936	0.070208	0.079844	0.52434	0.071737	0.10192	0.4941	0.71656	0.081917	0.069102	0.85235	0.76066	0.10542	0.084423	0.21441	0.062156	0.095349	0.14335	0.065025	0.092456	0.055703	0.059649	0.095404	0.093653	0.081253	0.048291	0.14664	0.11686	0.18288	0.069682	0.41022	0.5638	0.062734
cg21211299	N/A	N/A	N/A	92982316	N/A	N/A	N/A	N/A	9	4.82E-13	4.05E-08		0.33853	0.22748	0.83552	0.26427	0.17194	0.28602	0.22717	0.68219	0.18832	0.29527	0.71634	0.721	0.35697	0.19194	0.79254	0.56029	0.34773	0.27353	0.1938	0.19199	0.32118	0.25876	0.14865	0.29327	0.21282	0.20184	0.24727	0.32757	0.26709	0.29233	0.28396	0.28912	0.38284	0.19551	0.50957	0.67813	0.18861
cg21282282	TRUE	N/A	TRUE	109705170	N/A	N/A	Body	KIAA1324	1	4.88E-10	6.54E-07		0.31142	0.23338	0.75821	0.21487	0.18536	0.15119	0.32367	0.57681	0.26834	0.35183	0.54976	0.71211	0.20756	0.26154	0.8056	0.76157	0.28082	0.26687	0.36938	0.27265	0.19232	0.35355	0.14236	0.30575	0.26238	0.17825	0.26724	0.33674	0.2057	0.24367	0.22179	0.23337	0.22399	0.1843	0.4956	0.61482	0.13539
cg21324456	TRUE	DMR	TRUE	50248076	N/A	N/A	Body	ATP9A	20	8.23E-11	2.50E-07		0.10545	0.068726	0.57091	0.044852	0.033748	0.073018	0.037196	0.48767	0.080183	0.088512	0.35145	0.56814	0.068988	0.074189	0.7077	0.6022	0.075299	0.076405	0.064945	0.063419	0.075491	0.13072	0.10056	0.077672	0.041267	0.1554	0.034173	0.047399	0.055407	0.03758	0.16411	0.086746	0.14446	0.07606	0.31045	0.32194	0.068071
cg21688288	TRUE	N/A	N/A	44181258	Unclassified_Cell_type_specific	N/A	Body;Body;Body;Body;Body;Body;Body;Body;Body;Body;Body;Body;Body;Body;Body;Body;Body;Body;Body;Body	PDE9A;PDE9A;PDE9A;PDE9A;PDE9A;PDE9A;PDE9A;PDE9A;PDE9A;PDE9A;PDE9A;PDE9A;PDE9A;PDE9A;PDE9A;PDE9A;PDE9A;PDE9A;PDE9A;PDE9A	21	3.26E-10	5.23E-07		0.60883	0.62951	0.33529	0.68427	0.51886	0.66252	0.58537	0.52008	0.54154	0.62038	0.39218	0.34532	0.65932	0.74732	0.17135	0.30143	0.67274	0.66774	0.77998	0.61661	0.72005	0.60798	0.69572	0.58401	0.54575	0.70781	0.69262	0.65988	0.66356	0.65119	0.60138	0.71615	0.74465	0.7276	0.45303	0.17705	0.76007
cg21733560	N/A	N/A	N/A	2284960	N/A	S_Shelf	Body;Body;Body;Body;Body;Body;Body	NUDT1;NUDT1;NUDT1;NUDT1;NUDT1;NUDT1;NUDT1	7	1.09E-09	9.51E-07		0.63882	0.62035	0.23694	0.66871	0.73828	0.62878	0.59979	0.37843	0.53316	0.71704	0.44435	0.45612	0.71006	0.72955	0.37859	0.38696	0.64325	0.69717	0.62648	0.75679	0.75217	0.74039	0.73216	0.66316	0.71353	0.69239	0.7895	0.67178	0.61901	0.72707	0.80598	0.79911	0.41872	0.77228	0.56263	0.40151	0.82612
cg21814178	TRUE	N/A	TRUE	51720755	Unclassified	N/A	N/A	N/A	12	3.30E-10	5.26E-07		0.24711	0.18489	0.66469	0.23636	0.056954	0.13437	0.23506	0.4764	0.18663	0.17293	0.49593	0.67598	0.13751	0.25701	0.8177	0.68167	0.33151	0.19861	0.43826	0.13501	0.10149	0.25304	0.043431	0.17708	0.11485	0.12464	0.12416	0.17124	0.21326	0.062957	0.13139	0.17786	0.27933	0.076908	0.50087	0.8439	0.047387
cg22099241	N/A	N/A	N/A	31379358	N/A	N/A	Body	MICA	6	6.91E-10	7.56E-07		0.76641	0.74656	0.39614	0.81246	0.82971	0.75352	0.75727	0.60214	0.6935	0.83124	0.48055	0.37656	0.80119	0.76932	0.61941	0.22721	0.7818	0.80609	0.83458	0.66956	0.81266	0.73121	0.84686	0.79494	0.81488	0.78179	0.85876	0.84443	0.81249	0.79618	0.75433	0.83088	0.81866	0.88354	0.712	0.34174	0.84428
cg22234930	N/A	RDMR	N/A	72519739	Promoter_Associated	N_Shelf	5'UTR;5'UTR;5'UTR	PKM2;PKM2;PKM2	15	9.17E-10	8.81E-07		0.1645	0.10314	0.71189	0.087822	0.05032	0.095846	0.10311	0.46875	0.073372	0.10946	0.40054	0.58864	0.20406	0.11311	0.7047	0.51668	0.11888	0.098661	0.16515	0.077732	0.07345	0.12222	0.082745	0.11247	0.049868	0.068754	0.055137	0.081257	0.074825	0.065218	0.10438	0.060112	0.16538	0.097379	0.34002	0.24299	0.063662
cg22400059	TRUE	N/A	N/A	10571508	Unclassified	N/A	Body	PEX14	1	7.36E-11	2.33E-07		0.52529	0.32005	0.85392	0.37908	0.23272	0.40808	0.3383	0.67028	0.23667	0.2814	0.652	0.69859	0.4511	0.23228	0.64368	0.78563	0.42749	0.36365	0.51678	0.30939	0.26815	0.31871	0.19459	0.28183	0.25796	0.19231	0.20121	0.22302	0.46352	0.18228	0.28078	0.31345	0.52281	0.25077	0.52268	0.55845	0.22234
cg22462714	N/A	N/A	N/A	79224306	N/A	N/A	Body	SLC38A10	17	6.77E-10	7.56E-07		0.80752	0.81025	0.24567	0.87513	0.8427	0.805	0.70994	0.52797	0.90133	0.7918	0.47284	0.36371	0.83155	0.81946	0.15947	0.84741	0.88831	0.84037	0.94403	0.89729	0.87442	0.79223	0.79526	0.73973	0.85749	0.87449	0.80341	0.82897	0.82912	0.85572	0.94589	0.82416	0.88668	0.80131	0.56141	0.37097	0.80827
cg22512256	N/A	N/A	N/A	8221132	N/A	N/A	Body	SH3TC1	4	6.60E-10	7.46E-07		0.87331	0.82752	0.64365	0.93369	0.9365	0.88113	0.83879	0.57917	0.84994	0.87632	0.61737	0.46999	0.90612	0.82618	0.45011	0.29783	0.8923	0.87902	0.89138	0.84105	0.87865	0.87243	0.85764	0.8624	0.90331	0.93091	0.95139	0.94176	0.9259	0.92652	0.85956	0.88887	0.89044	0.94769	0.68018	0.68331	0.89662
cg22729543	TRUE	CDMR	N/A	98991418	N/A	S_Shore	Body	ARPC1B	7	2.11E-11	1.40E-07		0.7802	0.65381	0.12156	0.77034	0.88726	0.74226	0.68325	0.40521	0.79409	0.82236	0.32785	0.29868	0.6969	0.78942	0.44359	0.35723	0.73218	0.75974	0.70333	0.80788	0.62194	0.7004	0.79764	0.80519	0.8584	0.83471	0.8695	0.73559	0.74612	0.76719	0.8641	0.80454	0.62106	0.74608	0.43394	0.25066	0.8427
cg22814023	N/A	N/A	N/A	29556225	N/A	N/A	1stExon	OR2H2	6	6.85E-10	7.56E-07		0.85394	0.83022	0.17976	0.90439	0.93993	0.88528	0.78143	0.50675	0.46721	0.84702	0.44207	0.39435	0.81471	0.72301	0.15828	0.2379	0.82732	0.86836	0.88525	0.77359	0.91302	0.82662	0.81933	0.79333	0.8731	0.85215	0.84141	0.8855	0.90576	0.92592	0.9512	0.87843	0.85956	0.86863	0.53491	0.26143	0.88218
cg23080546	N/A	N/A	N/A	31382831	N/A	N/A	Body	MICA	6	1.58E-12	5.39E-08		0.67786	0.69238	0.34406	0.72172	0.76553	0.71605	0.6358	0.3871	0.74859	0.71511	0.37637	0.28976	0.81271	0.72193	0.50806	0.24797	0.60664	0.71758	0.75185	0.72652	0.83395	0.72428	0.78037	0.77784	0.75812	0.77484	0.79036	0.77613	0.72159	0.79737	0.85071	0.76228	0.74482	0.84985	0.47973	0.23493	0.83554
cg23082387	TRUE	N/A	N/A	7135565	Unclassified_Cell_type_specific	N/A	Body	CAMTA1	1	9.80E-10	9.07E-07		0.21091	0.14864	0.83611	0.12135	0.063986	0.14041	0.13826	0.6153	0.13279	0.26447	0.65054	0.66534	0.13101	0.15815	0.82994	0.64583	0.15859	0.18468	0.111	0.12995	0.14064	0.1849	0.073221	0.20639	0.11442	0.14352	0.14571	0.13542	0.14812	0.063301	0.3968	0.13247	0.13593	0.06465	0.42911	0.6913	0.082741
cg23096144	N/A	N/A	N/A	226012954	N/A	N/A	TSS200;5'UTR	EPHX1;EPHX1	1	3.89E-10	5.63E-07		0.57611	0.59515	0.17138	0.61449	0.62748	0.51199	0.72881	0.34334	0.68139	0.56408	0.3125	0.28577	0.66602	0.48996	0.11988	0.60087	0.64542	0.62886	0.71705	0.62637	0.71795	0.59134	0.71044	0.5319	0.63535	0.59238	0.57837	0.60925	0.55481	0.66761	0.8482	0.63762	0.57646	0.68189	0.38333	0.19646	0.74377
cg23288973	TRUE	N/A	N/A	135701050	N/A	N/A	5'UTR;1stExon;1stExon;1stExon;5'UTR;5'UTR	TRPC7;TRPC7;TRPC7;TRPC7;TRPC7;TRPC7	5	5.58E-10	6.97E-07		0.13585	0.15902	0.59195	0.13055	0.060167	0.16283	0.17065	0.43765	0.14947	0.23639	0.35703	0.57962	0.11467	0.20552	0.75483	0.58948	0.18264	0.17701	0.21284	0.11167	0.12211	0.20693	0.071518	0.22739	0.16048	0.20191	0.21008	0.15946	0.087623	0.060375	0.36673	0.17455	0.28729	0.1303	0.45308	0.5515	0.10283
cg23337031	N/A	N/A	N/A	236416064	N/A	N/A	Body;Body	AGAP1;AGAP1	2	7.50E-13	4.05E-08		0.75074	0.70515	0.22802	0.74339	0.85541	0.72406	0.8262	0.54055	0.69833	0.76566	0.41142	0.39793	0.69296	0.74494	0.13881	0.22629	0.79397	0.76545	0.79671	0.80417	0.82267	0.79132	0.83277	0.7783	0.79978	0.81363	0.80367	0.77271	0.79698	0.80112	0.88922	0.7868	0.83673	0.83275	0.4227	0.41039	0.84436
cg23383138	N/A	N/A	N/A	30885012	N/A	N/A	3'UTR;3'UTR	SEC14L4;SEC14L4	22	7.20E-10	7.63E-07		0.54642	0.57672	0.15079	0.53296	0.57928	0.50943	0.58668	0.31929	0.48468	0.61137	0.43604	0.39956	0.61132	0.63529	0.19644	0.24508	0.60701	0.58031	0.42992	0.63185	0.73462	0.53273	0.7283	0.5331	0.62726	0.60492	0.67298	0.65267	0.56281	0.6998	0.80276	0.77949	0.61881	0.85574	0.36511	0.29649	0.79106
cg23539753	N/A	N/A	N/A	231280698	Promoter_Associated_Cell_type_specific	N/A	TSS200;TSS200	SP100;SP100	2	7.60E-10	7.99E-07		0.085755	0.079772	0.71526	0.039057	0.044171	0.093371	0.085144	0.13853	0.074397	0.095215	0.49497	0.51054	0.081693	0.084603	0.72595	0.56359	0.12229	0.10529	0.084252	0.089926	0.091896	0.11886	0.090609	0.082787	0.037523	0.050891	0.039792	0.059143	0.049489	0.069755	0.10164	0.073411	0.082528	0.064383	0.46406	0.35007	0.080585
cg23654401	TRUE	N/A	TRUE	55606442	N/A	N/A	Body	VOPP1	7	2.96E-11	1.47E-07		0.31581	0.22277	0.72232	0.29152	0.10862	0.19974	0.15127	0.66552	0.14371	0.20781	0.60478	0.68613	0.32201	0.11346	0.80577	0.67305	0.44472	0.26093	0.50837	0.12115	0.077721	0.29633	0.10489	0.27439	0.18301	0.11249	0.093805	0.31202	0.30737	0.097142	0.21361	0.17546	0.34448	0.12302	0.51354	0.66858	0.14183
cg23679344	TRUE	RDMR	N/A	37560925	N/A	S_Shore	3'UTR	MED1	17	4.30E-12	7.34E-08		0.41575	0.2917	0.80007	0.3052	0.15808	0.41401	0.39265	0.66672	0.19366	0.31989	0.59695	0.74553	0.22515	0.25302	0.85865	0.64354	0.45077	0.35371	0.47368	0.16	0.20213	0.32976	0.25405	0.31488	0.21564	0.38494	0.16777	0.29925	0.33396	0.15107	0.20356	0.24196	0.27227	0.17993	0.51077	0.50185	0.20941
cg23715728	N/A	N/A	N/A	31379258	N/A	N/A	Body	MICA	6	1.11E-11	1.04E-07		0.82222	0.76804	0.26473	0.77426	0.70649	0.76975	0.85673	0.4342	0.68102	0.81402	0.39123	0.35684	0.87917	0.7699	0.38998	0.19347	0.75504	0.78045	0.76089	0.77475	0.80601	0.72663	0.8549	0.7669	0.81864	0.80709	0.87191	0.7844	0.82301	0.83675	0.80739	0.80785	0.8632	0.79795	0.53855	0.15344	0.80354
cg23770265	N/A	N/A	N/A	2968559	N/A	Island	Body	CARD11	7	5.29E-10	6.80E-07		0.71504	0.79023	0.070367	0.61114	0.82394	0.74328	0.59543	0.51388	0.83925	0.8111	0.36596	0.35046	0.65637	0.52934	0.09986	0.23905	0.70494	0.67917	0.80039	0.74884	0.82726	0.66065	0.84781	0.69794	0.8173	0.84029	0.88252	0.6573	0.70361	0.70419	0.77449	0.88153	0.72773	0.78964	0.51103	0.17272	0.88179
cg23939642	N/A	CDMR	N/A	79225757	N/A	N/A	Body;Body	SLC38A10;SLC38A10	17	4.81E-12	7.34E-08		0.72108	0.80966	0.098871	0.83746	0.88962	0.78769	0.88222	0.59734	0.82599	0.59913	0.21183	0.26342	0.85416	0.88354	0.10977	0.27145	0.79477	0.869	0.82861	0.87421	0.85286	0.73378	0.84304	0.65366	0.80193	0.84979	0.60587	0.79259	0.76919	0.79115	0.81448	0.7965	0.82708	0.80193	0.44003	0.17253	0.76328
cg23992403	N/A	N/A	TRUE	226012347	N/A	N/A	TSS1500;5'UTR	EPHX1;EPHX1	1	1.48E-10	3.44E-07		0.832	0.81738	0.16664	0.8109	0.8813	0.83233	0.73312	0.50003	0.89849	0.82947	0.3363	0.36254	0.85595	0.80046	0.094937	0.75817	0.89425	0.8707	0.87741	0.87013	0.90651	0.84288	0.89243	0.8273	0.81198	0.84569	0.78405	0.78926	0.79727	0.8637	0.81914	0.83167	0.77893	0.87603	0.45157	0.20113	0.90263
cg23994112	N/A	N/A	TRUE	75373457	N/A	S_Shelf	5'UTR;5'UTR;Body;Body;Body	SEPT9;SEPT9;SEPT9;SEPT9;SEPT9	17	1.97E-10	4.02E-07		0.67576	0.613	0.076998	0.54253	0.68796	0.53368	0.39045	0.30158	0.75557	0.81168	0.32226	0.27717	0.58134	0.63036	0.09357	0.13237	0.58286	0.5835	0.56407	0.73056	0.71465	0.67071	0.70923	0.65241	0.74198	0.69919	0.78631	0.57991	0.56229	0.62333	0.58261	0.76105	0.46586	0.77194	0.35163	0.058584	0.84044
cg24381412	N/A	DMR	N/A	45996787	Unclassified	S_Shore	N/A	N/A	15	1.13E-09	9.77E-07		0.058639	0.073798	0.87555	0.035171	0.36936	0.13057	0.022486	0.38337	0.02279	0.21258	0.56332	0.4583	0.192	0.086214	0.85238	0.70392	0.07728	0.060024	0.11802	0.19975	0.023631	0.1141	0.067748	0.13505	0.092667	0.062663	0.041184	0.044004	0.040308	0.071757	0.36152	0.038894	0.056347	0.030444	0.3277	0.61585	0.027388
cg24438354	TRUE	N/A	TRUE	12111838	N/A	N/A	N/A	N/A	12	9.98E-12	1.02E-07		0.19171	0.18279	0.55254	0.1574	0.06825	0.25124	0.18438	0.45781	0.11583	0.14286	0.53447	0.54484	0.12682	0.075413	0.69341	0.55921	0.14026	0.20468	0.26334	0.12011	0.19784	0.20021	0.30741	0.1767	0.083083	0.28262	0.078041	0.12048	0.1862	0.087683	0.17888	0.21875	0.11694	0.24002	0.46627	0.69052	0.1779
cg24704287	N/A	RDMR	N/A	13951481	Promoter_Associated	N_Shore	N/A	N/A	19	6.30E-10	7.23E-07		0.25292	0.13806	0.44526	0.13193	0.078138	0.11028	0.18179	0.46476	0.11875	0.15513	0.24529	0.5217	0.071025	0.081443	0.69322	0.63396	0.14	0.12959	0.12735	0.12685	0.13686	0.15591	0.09652	0.13566	0.084749	0.087287	0.077967	0.090131	0.11669	0.063154	0.064686	0.10761	0.26129	0.15064	0.45067	0.55676	0.10507
cg24948499	N/A	N/A	N/A	79224065	N/A	N/A	Body	SLC38A10	17	5.54E-10	6.95E-07		0.82221	0.77073	0.34033	0.86791	0.88797	0.81648	0.79366	0.56012	0.85379	0.80067	0.50883	0.42487	0.65527	0.83924	0.1445	0.68262	0.82671	0.85499	0.82516	0.85119	0.82273	0.78797	0.80181	0.84162	0.87816	0.82968	0.86551	0.88337	0.87426	0.90494	0.9385	0.83714	0.73236	0.8413	0.62375	0.32855	0.8579
cg24966363	TRUE	DMR	N/A	8932588	N/A	N/A	N/A	N/A	8	1.02E-09	9.22E-07		0.30295	0.20177	0.79697	0.21068	0.16336	0.11692	0.11537	0.61834	0.2253	0.42415	0.31921	0.70725	0.27941	0.15179	0.83669	0.73408	0.32038	0.24329	0.34049	0.18584	0.20127	0.25872	0.10168	0.31604	0.21694	0.21215	0.21925	0.24875	0.19705	0.099741	0.17626	0.18842	0.090241	0.092778	0.48329	0.55914	0.080974
cg25109721	TRUE	N/A	TRUE	48125064	N/A	N/A	N/A	N/A	17	2.47E-11	1.45E-07		0.27762	0.22272	0.76664	0.20422	0.082272	0.24273	0.30957	0.61801	0.17732	0.21371	0.65723	0.71014	0.37765	0.20257	0.7677	0.4897	0.29724	0.2366	0.39666	0.1242	0.17763	0.2932	0.16182	0.2154	0.13083	0.12749	0.097333	0.17451	0.18903	0.10087	0.22047	0.25169	0.41559	0.18275	0.48944	0.87179	0.17116
cg25217276	TRUE	N/A	TRUE	235796187	Unclassified_Cell_type_specific	N/A	5'UTR;5'UTR;5'UTR	GNG4;GNG4;GNG4	1	5.78E-11	2.13E-07		0.23818	0.17704	0.871	0.12548	0.11581	0.15414	0.1437	0.65185	0.33767	0.22442	0.58299	0.66551	0.19802	0.18685	0.87495	0.80678	0.24714	0.23161	0.23196	0.16181	0.068497	0.22743	0.11196	0.22638	0.10479	0.097892	0.18388	0.19298	0.17345	0.13892	0.19508	0.16753	0.38209	0.12156	0.56833	0.61902	0.14793
cg25285646	N/A	N/A	N/A	31380432	N/A	N/A	Body	MICA	6	2.58E-11	1.45E-07		0.83661	0.66932	0.15982	0.74094	0.79162	0.73527	0.84987	0.39744	0.54034	0.76832	0.34389	0.2656	0.88458	0.78246	0.28129	0.17993	0.80604	0.75715	0.77408	0.67646	0.78948	0.70527	0.83599	0.77402	0.72697	0.76239	0.82274	0.81345	0.83493	0.82348	0.53706	0.79038	0.83938	0.85055	0.36693	0.14633	0.82403
cg25304816	N/A	N/A	TRUE	36627734	Promoter_Associated	N/A	Body	MAP7D1	1	2.41E-10	4.53E-07		0.12983	0.12519	0.70053	0.1182	0.04671	0.10651	0.11613	0.57975	0.11746	0.22646	0.48472	0.55464	0.17647	0.1419	0.76257	0.59306	0.096463	0.16167	0.10785	0.1774	0.10939	0.16692	0.1066	0.12809	0.098412	0.17769	0.14106	0.078529	0.10976	0.067753	0.078839	0.16273	0.1473	0.090159	0.43552	0.3969	0.082093
cg25373624	N/A	N/A	TRUE	55683689	Unclassified_Cell_type_specific	N/A	Body;Body	MSI2;MSI2	17	9.00E-11	2.56E-07		0.72821	0.52727	0.32516	0.67672	0.62392	0.63454	0.68747	0.39633	0.64897	0.70783	0.3665	0.37637	0.72465	0.56997	0.18065	0.18091	0.68487	0.66549	0.75652	0.66491	0.71873	0.72308	0.76542	0.68248	0.79471	0.7778	0.82338	0.71554	0.68372	0.71852	0.70859	0.76041	0.69646	0.76843	0.52206	0.17596	0.80014
cg25410010	N/A	N/A	N/A	41554543	N/A	N/A	Body;Body;Body	FOXP4;FOXP4;FOXP4	6	6.59E-10	7.46E-07		0.79446	0.76391	0.30192	0.66672	0.85378	0.74148	0.60238	0.68837	0.7911	0.84853	0.43674	0.43713	0.70969	0.85129	0.39221	0.35524	0.65633	0.78583	0.80867	0.80985	0.80297	0.79155	0.86733	0.73394	0.80892	0.87128	0.85702	0.70372	0.66724	0.77768	0.91176	0.76715	0.82361	0.86315	0.51233	0.47586	0.87372
cg25513073	N/A	N/A	N/A	2481641	N/A	N/A	TSS1500;Body	KCNQ1;KCNQ1	11	3.72E-10	5.49E-07		0.59531	0.59419	0.30985	0.65184	0.50339	0.57384	0.54008	0.37247	0.62609	0.70726	0.37772	0.39787	0.68308	0.5576	0.21933	0.38995	0.58828	0.67694	0.66725	0.72819	0.68	0.64099	0.68202	0.63438	0.65873	0.7129	0.70114	0.68493	0.63625	0.74275	0.54433	0.73707	0.69847	0.72852	0.58599	0.45468	0.77288
cg25518868	TRUE	N/A	TRUE	140984057	N/A	N/A	Body;Body	DIAPH1;DIAPH1	5	2.84E-11	1.47E-07		0.18203	0.11055	0.67226	0.1694	0.063776	0.078833	0.097696	0.58999	0.09266	0.13869	0.47772	0.63717	0.19941	0.10725	0.85486	0.71535	0.17803	0.12526	0.27952	0.082948	0.11469	0.13767	0.071615	0.15796	0.11939	0.18181	0.054898	0.1029	0.13205	0.085665	0.22123	0.13703	0.13024	0.079387	0.33154	0.51145	0.045371
cg25588844	N/A	N/A	TRUE	10037561	N/A	N/A	Body	TAF1B	2	1.76E-10	3.79E-07		0.35282	0.26276	0.6428	0.24739	0.1053	0.10773	0.13123	0.53029	0.22957	0.37745	0.77465	0.7708	0.37106	0.25302	0.82467	0.68832	0.32455	0.25421	0.31741	0.13195	0.098329	0.26724	0.099852	0.31688	0.2171	0.16849	0.25633	0.36425	0.24166	0.10409	0.32609	0.23404	0.26971	0.10721	0.50462	0.64977	0.078277
cg25675800	N/A	N/A	TRUE	39360961	Promoter_Associated	Island	Body	RINL	19	5.11E-11	1.93E-07		0.23203	0.17772	0.87721	0.12623	0.055462	0.20815	0.19843	0.56714	0.10295	0.1932	0.65845	0.70191	0.26081	0.1331	0.87469	0.76893	0.19047	0.14771	0.083405	0.20127	0.067288	0.33698	0.26814	0.18531	0.23436	0.22462	0.36569	0.13711	0.1889	0.19846	0.086949	0.27788	0.16988	0.32774	0.53164	0.61418	0.31516
cg25690715	TRUE	N/A	TRUE	75315567	Promoter_Associated	N/A	5'UTR;TSS200;Body	SEPT9;SEPT9;SEPT9	17	5.48E-10	6.91E-07		0.10634	0.069003	0.66173	0.081866	0.066646	0.074118	0.067807	0.59558	0.082243	0.081886	0.49932	0.6622	0.081252	0.065758	0.75053	0.56079	0.066383	0.08154	0.074251	0.080696	0.066249	0.084605	0.069623	0.098037	0.059892	0.066642	0.10777	0.061084	0.063745	0.072187	0.11298	0.11476	0.069216	0.07516	0.41231	0.54162	0.062504
cg25799109	TRUE	N/A	TRUE	57102900	Unclassified_Cell_type_specific	N/A	5'UTR;5'UTR	ARHGEF3;SPATA12	3	6.00E-10	7.08E-07		0.30922	0.1986	0.71066	0.31347	0.12137	0.12682	0.19362	0.54731	0.15572	0.36572	0.69365	0.66881	0.3791	0.24639	0.83586	0.65619	0.23356	0.21925	0.29731	0.17892	0.22786	0.2483	0.19767	0.24581	0.22444	0.18093	0.17949	0.34251	0.2245	0.14035	0.2478	0.29067	0.17871	0.1913	0.43349	0.47671	0.22205
cg25804146	N/A	N/A	N/A	6822454	N/A	Island	Body	VAV1	19	1.05E-09	9.34E-07		0.69937	0.74324	0.11767	0.60991	0.67574	0.69988	0.80101	0.4587	0.82103	0.8115	0.39621	0.3544	0.88329	0.79257	0.11656	0.4573	0.77515	0.67545	0.6837	0.74041	0.80482	0.6528	0.76169	0.694	0.7396	0.66501	0.81565	0.65211	0.65105	0.66989	0.60128	0.87874	0.83984	0.81154	0.47152	0.025592	0.91556
cg25820257	TRUE	N/A	N/A	45996644	Unclassified	N_Shore	Body;Body;TSS200	RTN2;RTN2;RTN2	19	1.03E-09	9.22E-07		0.12029	0.1183	0.84345	0.086732	0.065683	0.076534	0.074446	0.63816	0.076949	0.1455	0.63841	0.63985	0.14069	0.11274	0.84692	0.7221	0.1687	0.10711	0.15826	0.066522	0.086298	0.10714	0.053596	0.12574	0.098267	0.091627	0.10238	0.10805	0.10939	0.05509	0.3474	0.11752	0.1051	0.11417	0.4638	0.77581	0.050375
cg25874782	TRUE	N/A	TRUE	59508474	N/A	N/A	Body;Body	NSMAF;NSMAF	8	5.96E-10	7.08E-07		0.19918	0.13529	0.77027	0.10118	0.058038	0.078675	0.27974	0.66516	0.11549	0.18292	0.61693	0.75035	0.24613	0.12718	0.82073	0.48989	0.15709	0.08075	0.41553	0.089416	0.17948	0.17957	0.085335	0.17579	0.10646	0.10221	0.10606	0.14072	0.11238	0.084702	0.29067	0.14201	0.19836	0.10547	0.46935	0.34498	0.054539
cg25883405	TRUE	N/A	TRUE	104865796	N/A	N/A	Body;Body	SRPK2;SRPK2	7	1.06E-09	9.39E-07		0.33303	0.16761	0.55737	0.1881	0.063127	0.10613	0.16719	0.39218	0.14247	0.18572	0.38559	0.70096	0.21143	0.14269	0.74735	0.65144	0.24763	0.12812	0.2205	0.099791	0.11621	0.20297	0.1981	0.1671	0.12858	0.17477	0.12996	0.1767	0.16907	0.087248	0.21886	0.24308	0.15638	0.15176	0.42258	0.38277	0.10056
cg26120073	N/A	N/A	N/A	91841955	N/A	N/A	Body	CCDC88C	14	1.08E-11	1.04E-07		0.57957	0.58261	0.089965	0.5783	0.70902	0.47379	0.51585	0.38738	0.72709	0.60689	0.27708	0.29948	0.63602	0.57254	0.11781	0.16643	0.6239	0.55753	0.72471	0.7241	0.76774	0.61409	0.68664	0.52811	0.60344	0.59618	0.70438	0.53318	0.5554	0.70595	0.87021	0.72172	0.76475	0.74203	0.46373	0.097077	0.75997
cg26603050	TRUE	N/A	TRUE	22938172	N/A	N/A	N/A	N/A	1	5.04E-10	6.59E-07		0.18269	0.16306	0.85335	0.096251	0.076543	0.12075	0.31865	0.53106	0.11368	0.21757	0.58371	0.59777	0.10559	0.1095	0.82899	0.73568	0.22204	0.16492	0.097259	0.10187	0.15908	0.22273	0.16388	0.2038	0.20276	0.14992	0.14897	0.11903	0.11889	0.081881	0.17247	0.15636	0.15171	0.14477	0.48822	0.87598	0.11948
cg26726230	N/A	N/A	N/A	79225857	N/A	N/A	Body;Body	SLC38A10;SLC38A10	17	1.66E-11	1.21E-07		0.75224	0.82222	0.12232	0.82847	0.83038	0.81441	0.7813	0.51197	0.85139	0.66417	0.31957	0.39305	0.82335	0.88702	0.14827	0.24279	0.8603	0.86165	0.76479	0.85879	0.83203	0.77266	0.80589	0.71341	0.77412	0.84713	0.66683	0.83254	0.7777	0.75202	0.7519	0.81016	0.85641	0.76331	0.55624	0.13304	0.78258
cg26758551	N/A	N/A	TRUE	209921096	Promoter_Associated	Island	N/A	N/A	1	8.73E-10	8.61E-07		0.24541	0.18535	0.76035	0.2208	0.14856	0.19848	0.10364	0.59132	0.13729	0.17085	0.27144	0.68661	0.11384	0.1921	0.80202	0.72092	0.29228	0.22006	0.22552	0.16505	0.11169	0.24195	0.090768	0.26849	0.15013	0.38401	0.16637	0.23089	0.23972	0.21086	0.053867	0.14641	0.18015	0.14211	0.46731	0.38569	0.1823
cg26977086	N/A	N/A	N/A	132329805	N/A	Island	Body	MMP17	12	6.14E-11	2.14E-07		0.68111	0.67673	0.36328	0.7339	0.5356	0.61671	0.65995	0.41434	0.71829	0.68821	0.42316	0.3042	0.66623	0.73879	0.14031	0.30749	0.63599	0.67003	0.77084	0.691	0.86327	0.5843	0.6604	0.61051	0.68828	0.76217	0.73262	0.71079	0.69328	0.7202	0.69429	0.73442	0.76547	0.79333	0.48767	0.41748	0.72299
cg26994377	N/A	N/A	TRUE	140579069	Unclassified	N/A	N/A	N/A	4	2.45E-11	1.45E-07		0.11576	0.079308	0.79653	0.06996	0.045544	0.070467	0.068015	0.48337	0.077363	0.094559	0.40782	0.5775	0.072511	0.074212	0.81821	0.46335	0.095056	0.093771	0.092313	0.072092	0.076894	0.11104	0.057568	0.083962	0.054774	0.036394	0.041873	0.07097	0.08706	0.031763	0.067387	0.097082	0.21108	0.054047	0.28671	0.8262	0.054769
cg26999775	TRUE	N/A	N/A	105347803	N/A	N_Shelf	Body;Body	KIAA0284;KIAA0284	14	1.00E-09	9.13E-07		0.76296	0.76078	0.5668	0.81719	0.87189	0.81188	0.77538	0.69556	0.7889	0.78477	0.34957	0.38166	0.72399	0.81521	0.35072	0.56116	0.80369	0.8042	0.82663	0.82705	0.81567	0.76389	0.82656	0.8041	0.87447	0.83908	0.8512	0.78887	0.82747	0.83688	0.87412	0.81703	0.84695	0.8543	0.61079	0.20856	0.84908
cg27132471	TRUE	DMR	N/A	92613280	N/A	N/A	Body;Body	SLCO3A1;SLCO3A1	15	6.08E-11	2.14E-07		0.17034	0.095161	0.6854	0.18216	0.061185	0.069761	0.14349	0.3904	0.089351	0.19564	0.62315	0.64269	0.14132	0.068313	0.85988	0.42695	0.29475	0.10811	0.19548	0.1134	0.11437	0.14227	0.073965	0.18642	0.13551	0.097861	0.13242	0.15433	0.14863	0.10505	0.11783	0.15752	0.21508	0.062843	0.47029	0.76556	0.060676
cg27170720	N/A	N/A	N/A	40889902	N/A	Island	Body	HIPK4	19	1.37E-11	1.20E-07		0.65054	0.70049	0.50297	0.75393	0.7836	0.71913	0.81291	0.38427	0.54421	0.69041	0.36081	0.38227	0.66482	0.80045	0.42952	0.32588	0.74635	0.73314	0.74949	0.75608	0.79899	0.69098	0.79954	0.64431	0.80457	0.80677	0.76527	0.71652	0.7319	0.7628	0.88267	0.7034	0.71576	0.81618	0.55073	0.25394	0.81271
cg27254871	N/A	N/A	N/A	206750458	Unclassified	N/A	N/A	N/A	2	9.60E-10	8.98E-07		0.11694	0.10776	0.81357	0.083732	0.066533	0.11156	0.16652	0.54924	0.095842	0.10792	0.50527	0.56533	0.11911	0.099664	0.80493	0.6581	0.13771	0.15046	0.14872	0.078076	0.12432	0.19579	0.11341	0.1007	0.10529	0.14105	0.088116	0.085478	0.075568	0.051778	0.11353	0.13938	0.1371	0.16278	0.41049	0.31385	0.10092
cg27267227	TRUE	N/A	TRUE	29888023	Unclassified_Cell_type_specific	Island	Body;Body;Body;Body	SEZ6L2;SEZ6L2;SEZ6L2;SEZ6L2	16	2.44E-10	4.53E-07		0.08213	0.13244	0.5804	0.039761	0.039932	0.12624	0.10449	0.7001	0.055987	0.13136	0.63428	0.69564	0.11923	0.057502	0.84675	0.62609	0.098689	0.080883	0.18481	0.090668	0.14161	0.10502	0.084258	0.11817	0.032361	0.17471	0.13285	0.044221	0.11176	0.039119	0.1217	0.15034	0.16044	0.1028	0.5895	0.74133	0.095096
cg27268352	N/A	DMR	TRUE	30387860	N/A	N/A	N/A	N/A	10	7.13E-10	7.63E-07		0.28655	0.20967	0.63627	0.2263	0.07773	0.1275	0.30605	0.51982	0.16165	0.29022	0.52534	0.64801	0.27532	0.19068	0.85921	0.67348	0.29169	0.17617	0.34635	0.17388	0.17427	0.22465	0.14107	0.20288	0.17393	0.20565	0.12466	0.28585	0.18159	0.094167	0.24617	0.11446	0.28072	0.19554	0.51668	0.42258	0.076395
cg27377863	TRUE	RDMR	N/A	16189693	Unclassified	S_Shore	Body;Body	TPM4;TPM4	19	8.00E-10	8.28E-07		0.076386	0.070502	0.33057	0.048671	0.057344	0.082443	0.078501	0.68389	0.10449	0.091327	0.31992	0.37837	0.10665	0.075118	0.53978	0.62591	0.10406	0.073041	0.164	0.077396	0.083591	0.045803	0.072813	0.065827	0.053061	0.060778	0.054563	0.072394	0.09118	0.045612	0.21503	0.076166	0.11953	0.090581	0.25139	0.55461	0.07157
cg27425841	N/A	N/A	N/A	200713306	N/A	N_Shelf	N/A	N/A	2	2.55E-10	4.55E-07		0.72085	0.69656	0.11328	0.71837	0.81462	0.68452	0.63025	0.41455	0.82421	0.81893	0.38097	0.30924	0.58405	0.77523	0.35261	0.21235	0.69589	0.7417	0.68638	0.81352	0.82146	0.77018	0.84113	0.6998	0.78007	0.81955	0.80309	0.67837	0.65752	0.80157	0.60891	0.82017	0.51708	0.78789	0.53119	0.29533	0.85926
cg27507284	N/A	N/A	TRUE	178116991	Promoter_Associated_Cell_type_specific	N/A	Body;5'UTR;5'UTR	NFE2L2;NFE2L2;NFE2L2	2	6.10E-10	7.13E-07		0.3594	0.29194	0.63231	0.32116	0.15805	0.14548	0.24649	0.53049	0.23078	0.42661	0.59224	0.6737	0.24579	0.32495	0.77217	0.75809	0.40195	0.32447	0.25726	0.29968	0.23364	0.33348	0.1212	0.32342	0.29396	0.24716	0.32048	0.32832	0.30121	0.29098	0.27168	0.1688	0.24395	0.095683	0.59109	0.84542	0.083895
cg27628707	N/A	N/A	TRUE	31727289	Promoter_Associated	N/A	N/A	N/A	15	2.88E-10	4.83E-07		0.11006	0.080333	0.70065	0.085347	0.046314	0.075709	0.1113	0.33811	0.096098	0.091602	0.39132	0.54553	0.089264	0.092311	0.79283	0.70177	0.15744	0.10012	0.10178	0.072248	0.080091	0.10781	0.06213	0.077377	0.04035	0.066782	0.05135	0.072001	0.085439	0.051065	0.41705	0.092904	0.16728	0.083442	0.39493	0.75765	0.085961
cg27645498	N/A	N/A	N/A	125145553	N/A	Island	N/A	N/A	12	5.80E-11	2.13E-07		0.64777	0.7132	0.11272	0.66218	0.77451	0.66661	0.61629	0.43722	0.56206	0.71893	0.3908	0.31481	0.74067	0.64229	0.13628	0.24312	0.61128	0.68625	0.69951	0.661	0.78494	0.63516	0.68078	0.6374	0.71485	0.59646	0.73931	0.67841	0.66601	0.71329	0.81254	0.77295	0.75078	0.75008	0.47938	0.11502	0.74567
cg27657537	TRUE	RDMR	N/A	20863762	N/A	S_Shore	Body;Body	MED15;MED15	22	5.04E-10	6.59E-07		0.11563	0.14581	0.68096	0.069688	0.044706	0.086448	0.07537	0.47159	0.1118	0.1754	0.35633	0.53508	0.1146	0.080757	0.68656	0.60697	0.16195	0.12274	0.08776	0.075645	0.086985	0.13116	0.075143	0.15179	0.06116	0.075229	0.097343	0.079091	0.071979	0.05211	0.19496	0.15956	0.14538	0.073998	0.39034	0.45352	0.066701
[truncated: 7 more columns]
